# Supplementary material for: Integrative MRI and Genomics Analyses Prioritize PACSIN1 as a Candidate Gene for Cerebellar Ataxia in Border Collies
Source: Animals (Basel). 2026 Jun 27;16(13):1987. doi: 10.3390/ani16131987 (PMC13359611; doi:10.3390/ani16131987)
Supplement: Supplementary file 1 [file animals-16-01987-s001.zip]

Archive with 4 entries (4 files):
- Supplementary_Materials.pdf
- Supplementary_Tables.xlsx
- video_S1.mp4
- video_S2.mp4
