# Supplementary material for: Integrative MRI and Genomics Analyses Prioritize PACSIN1 as a Candidate Gene for Cerebellar Ataxia in Border Collies
Source: Animals (Basel). 2026 Jun 27;16(13):1987. doi: 10.3390/ani16131987 (PMC13359611; doi:10.3390/ani16131987)
Supplement: Supplementary file 1 [file animals-16-01987-s001.zip › Supplementary_Tables.xlsx]

## Sheet: Table S1
Table S1. Sample information.
Sample ID	Gender	Age (year)	Coat Color	Origin	Weight
BC01	Male	7	Black & White	USA	unknown
BC02	Male	unknown	Black & White	China	unknown
BC03	Male	unknown	Black & White	China	unknown
BC04	Male	unknown	Black & White	China	unknown
BC05	Male	5	Black & White	China	unknown
BC06	Female	9	Black & White	China	unknown
BC07	Female	5	Black & White	China	unknown
BC08	Female	unknown	Black & White	China	unknown
BC09	Female	unknown	Black & White	China	unknown
BC10	Male	unknown	Black & White	China	unknown
BC11	Female	unknown	Black & White	China	unknown
BC12	Female	unknown	Black & White	China	unknown
BC13	Female	unknown	Merle	China	unknown
BC14	Female	unknown	Merle	China	unknown
BC15	Female	unknown	Black & White	China	unknown
BC16	Female	unknown	Merle	China	unknown
BC17	Male	unknown	Merle	China	unknown
BC18	Female	unknown	Black & White	China	unknown
BC19	Female	unknown	Black & White	China	unknown
BC20	Female	unknown	Merle	China	unknown
BC21	Female	unknown	Black & White	China	unknown
BC22	Male	unknown	Black & White	China	unknown
BC23	Female	5	Black & White	China	unknown
BC24	Female	unknown	Black & White	China	unknown
BC25	Female	unknown	Merle	China	unknown
BC26	Female	unknown	Black & White	China	unknown
BC27	Female	8	Black & White	USA	unknown
BC28	Female	5	Black & White	China	unknown
BC29	Female	unknown	Chocolate & White	China	unknown
BC30	Female	unknown	Black & White	China	unknown
BC31	Female	unknown	Black & White	China	unknown
DZ	Female	1	Black & White	China	15 kg
BM01	Male	0.9	Black & White	China	15.2 kg	MRI_subject
BM02	Male	0.9	Black & White	China	15 kg	MRI_subject
BM03	Female	0.9	Black & White	China	10.8 kg	MRI_subject
BM04	Female	1.2	Black & White	China	17.4 kg	MRI_subject
BM05	Male	0.9	Black & White	China	18 kg	MRI_subject
BM06	Female	1.2	Black & White	China	14.2 kg	MRI_subject

## Sheet: Table S2
Table S2. Private coding variants retained under de novo / dominant filtering.
Consequence	IMPACT	SYMBOL	Gene	Feature_type	Feature	BIOTYPE	HGVSc	HGVSp	cDNA_position	CDS_position	Protein_position	Amino_acids	Codons	Location	Allele	REF_ALLELE	UPLOADED_ALLELE	STRAND	SYMBOL_SOURCE	ENSP	TREMBL	UNIPARC
synonymous_variant	LOW	TRIM28	ENSCAFG00805014261	Transcript	ENSCAFT00805025973.1	protein_coding	ENSCAFT00805025973.1:c.1626T>G	ENSCAFP00805020416.1:p.Pro542%3D	2574	1626	542	P	ccT/ccG	1:100136339-100136339	C	A	A/C	-1	Uniprot_gn	ENSCAFP00805020416	A0A8I3MA67.18,A0A8C0LTK2.18	UPI00134BAC98
synonymous_variant	LOW	TRIM28	ENSCAFG00805014261	Transcript	ENSCAFT00805025986.1	protein_coding	ENSCAFT00805025986.1:c.1380T>G	ENSCAFP00805020426.1:p.Pro460%3D	1380	1380	460	P	ccT/ccG	1:100136339-100136339	C	A	A/C	-1	Uniprot_gn	ENSCAFP00805020426	A0A8I3MAA1.18,A0A8C0LTL0.17	UPI00133D8768
missense_variant	MODERATE	FBLN1	ENSCAFG00805027406	Transcript	ENSCAFT00805049670.1	protein_coding	ENSCAFT00805049670.1:c.127T>G	ENSCAFP00805038907.1:p.Phe43Val	388	127	43	F/V	Ttc/Gtc	10:21559817-21559817	C	A	A/C	-1	Uniprot_gn	ENSCAFP00805038907	A0A8P0P8W2.13	UPI00123659A4
splice_donor_variant	HIGH	PACSIN1	ENSCAFG00805017858	Transcript	ENSCAFT00805032391.1	protein_coding	ENSCAFT00805032391.1:c.456+2T>G	-	-	-	-	-	-	12:3985222-3985222	G	T	T/G	1	Uniprot_gn	ENSCAFP00805025444	A0A8I3Q065.18	UPI001E24C6F7
splice_donor_variant	HIGH	PACSIN1	ENSCAFG00805017858	Transcript	ENSCAFT00805032415.1	protein_coding	ENSCAFT00805032415.1:c.456+2T>G	-	-	-	-	-	-	12:3985222-3985222	G	T	T/G	1	Uniprot_gn	ENSCAFP00805025460	A0A8I3PVX9.18,A0A8P0N4F3.9	UPI001E240726
splice_donor_variant	HIGH	PACSIN1	ENSCAFG00805017858	Transcript	ENSCAFT00805032426.1	protein_coding	ENSCAFT00805032426.1:c.456+2T>G	-	-	-	-	-	-	12:3985222-3985222	G	T	T/G	1	Uniprot_gn	ENSCAFP00805025469	A0A8I3SAI4.18,A0A8P0T4N8.10	UPI001234CE66
missense_variant	MODERATE	PACSIN1	ENSCAFG00805017858	Transcript	ENSCAFT00805032467.1	protein_coding	ENSCAFT00805032467.1:c.458T>G	ENSCAFP00805025504.1:p.Val153Gly	739	458	153	V/G	gTg/gGg	12:3985222-3985222	G	T	T/G	1	Uniprot_gn	ENSCAFP00805025504	A0A8I3S660.18,A0A8P0PNK3.9	UPI001E250863
splice_donor_variant	HIGH	PACSIN1	ENSCAFG00805017858	Transcript	ENSCAFT00805032489.1	protein_coding	ENSCAFT00805032489.1:c.456+2T>G	-	-	-	-	-	-	12:3985222-3985222	G	T	T/G	1	Uniprot_gn	ENSCAFP00805025523	A0A8I3PRG0.18,A0A8C0M4Q1.16	UPI00005A2677
splice_donor_variant	HIGH	PACSIN1	ENSCAFG00805017858	Transcript	ENSCAFT00805032505.1	protein_coding	ENSCAFT00805032505.1:c.456+2T>G	-	-	-	-	-	-	12:3985222-3985222	G	T	T/G	1	Uniprot_gn	ENSCAFP00805025538	A0A8I3PRI9.18	UPI001E25226B
splice_donor_variant	HIGH	CIAPIN1	ENSCAFG00805004165	Transcript	ENSCAFT00805007774.1	protein_coding	ENSCAFT00805007774.1:c.319+1G>T	-	-	-	-	-	-	2:58254526-58254526	T	G	G/T	1	Uniprot_gn	ENSCAFP00805006108	A0A8P0NB25.13	UPI00005A02FF
splice_donor_variant	HIGH	CIAPIN1	ENSCAFG00805004165	Transcript	ENSCAFT00805007787.1	protein_coding	ENSCAFT00805007787.1:c.310+1G>T	-	-	-	-	-	-	2:58254526-58254526	T	G	G/T	1	Uniprot_gn	ENSCAFP00805006118	A0A8P0TTK2.14	UPI001E6A1AC6
splice_donor_5th_base_variant,intron_variant	LOW	CIAPIN1	ENSCAFG00805004165	Transcript	ENSCAFT00805007789.1	protein_coding	ENSCAFT00805007789.1:c.306+5G>T	-	-	-	-	-	-	2:58254526-58254526	T	G	G/T	1	Uniprot_gn	ENSCAFP00805006120	A0A8P0T5I4.14	UPI00123404C5
splice_donor_variant	HIGH	CIAPIN1	ENSCAFG00805004165	Transcript	ENSCAFT00805007793.1	protein_coding	ENSCAFT00805007793.1:c.310+1G>T	-	-	-	-	-	-	2:58254526-58254526	T	G	G/T	1	Uniprot_gn	ENSCAFP00805006122	A0A8P0PEN8.14	UPI0012363714
missense_variant	MODERATE	G6PC2	ENSCAFG00805014871	Transcript	ENSCAFT00805027006.1	protein_coding	ENSCAFT00805027006.1:c.205C>T	ENSCAFP00805021212.1:p.Leu69Phe	236	205	69	L/F	Ctt/Ttt	36:14025549-14025549	T	C	C/T	1	Uniprot_gn	ENSCAFP00805021212	A0A8I3PK19.18,A0A8C0P8I7.18	UPI00022576C7
missense_variant	MODERATE	G6PC2	ENSCAFG00805014871	Transcript	ENSCAFT00805027022.1	protein_coding	ENSCAFT00805027022.1:c.205C>T	ENSCAFP00805021226.1:p.Leu69Phe	236	205	69	L/F	Ctt/Ttt	36:14025549-14025549	T	C	C/T	1	Uniprot_gn	ENSCAFP00805021226	A0A8C0TVA3.16,A0A8I3S4G4.18	UPI001236BCE1
missense_variant	MODERATE	CEP170B	ENSCAFG00805016324	Transcript	ENSCAFT00805029568.1	protein_coding	ENSCAFT00805029568.1:c.2014A>C	ENSCAFP00805023146.1:p.Lys672Gln	2014	2014	672	K/Q	Aag/Cag	8:72789656-72789656	C	A	A/C	1	Uniprot_gn	ENSCAFP00805023146	-	UPI0023FB9BF3
missense_variant	MODERATE	CEP170B	ENSCAFG00805016324	Transcript	ENSCAFT00805029597.1	protein_coding	ENSCAFT00805029597.1:c.2014A>C	ENSCAFP00805023169.1:p.Lys672Gln	2014	2014	672	K/Q	Aag/Cag	8:72789656-72789656	C	A	A/C	1	Uniprot_gn	ENSCAFP00805023169	A0A8P0PPB7.9	UPI001E6A171C

## Sheet: Table S3
Table S3. Private coding variants retained under recessive filtering.
Consequence	IMPACT	SYMBOL	Gene	Feature_type	Feature	BIOTYPE	HGVSc	HGVSp	cDNA_position	CDS_position	Protein_position	Amino_acids	Codons	Location	Allele	REF_ALLELE	UPLOADED_ALLELE	STRAND	SYMBOL_SOURCE	ENSP	TREMBL	UNIPARC
synonymous_variant	LOW	KRT76	ENSCAFG00805020557	Transcript	ENSCAFT00805037136.1	protein_coding	ENSCAFT00805037136.1:c.1563C>T	ENSCAFP00805029073.1:p.Ser521%3D	1900	1563	521	S	agC/agT	27:44305899-44305899	A	G	G/A	-1	Uniprot_gn	ENSCAFP00805029073	-	UPI0023FB7B8D
synonymous_variant	LOW	KRT76	ENSCAFG00805020557	Transcript	ENSCAFT00805037158.1	protein_coding	ENSCAFT00805037158.1:c.1737C>T	ENSCAFP00805029091.1:p.Ser579%3D	1785	1737	579	S	agC/agT	27:44305899-44305899	A	G	G/A	-1	Uniprot_gn	ENSCAFP00805029091	A0A8I3PPU4.17	UPI0018F7E107
stop_gained	HIGH	OR6C75	ENSCAFG00805015590	Transcript	ENSCAFT00805028324.1	protein_coding	ENSCAFT00805028324.1:c.877C>T	ENSCAFP00805022229.1:p.Gln293Ter	877	877	293	Q/*	Cag/Tag	27:46424255-46424255	A	G	G/A	-1	EntrezGene	ENSCAFP00805022229	-	UPI00023AE2B3
missense_variant	MODERATE	OR9R6	ENSCAFG00805015674	Transcript	ENSCAFT00805028460.1	protein_coding	ENSCAFT00805028460.1:c.115G>T	ENSCAFP00805022334.1:p.Val39Leu	115	115	39	V/L	Gtg/Ttg	27:46468587-46468587	T	G	G/T	1	Uniprot_gn	ENSCAFP00805022334	A0A8I3NWP5.18,A0A8C0NT19.15	UPI0013372BAE
synonymous_variant	LOW	OR6C69G	ENSCAFG00805015831	Transcript	ENSCAFT00805028731.1	protein_coding	ENSCAFT00805028731.1:c.630C>A	ENSCAFP00805022544.1:p.Ala210%3D	630	630	210	A	gcC/gcA	27:46548253-46548253	T	G	G/T	-1	EntrezGene	ENSCAFP00805022544	A0A8I3QA69.18,A0A8C0SYZ0.16	UPI00004A6C9E
missense_variant	MODERATE	-	ENSCAFG00805025865	Transcript	ENSCAFT00805046850.1	protein_coding	ENSCAFT00805046850.1:c.485G>T	ENSCAFP00805036679.1:p.Arg162Leu	486	485	162	R/L	cGa/cTa	4:30268798-30268798	T	G	G/T	1	-	ENSCAFP00805036679	-	UPI0023FED588
missense_variant	MODERATE	KANK4	ENSCAFG00805004113	Transcript	ENSCAFT00805007668.1	protein_coding	ENSCAFT00805007668.1:c.1623C>A	ENSCAFP00805006013.1:p.Asn541Lys	1669	1623	541	N/K	aaC/aaA	5:48163032-48163032	A	C	C/A	1	Uniprot_gn	ENSCAFP00805006013	-	UPI0023FDDE3F
missense_variant	MODERATE	KANK4	ENSCAFG00805004113	Transcript	ENSCAFT00805007692.1	protein_coding	ENSCAFT00805007692.1:c.1398C>A	ENSCAFP00805006036.1:p.Asn466Lys	1664	1398	466	N/K	aaC/aaA	5:48163032-48163032	A	C	C/A	1	Uniprot_gn	ENSCAFP00805006036	A0A8C0YYW7.15	UPI0013514ABF
missense_variant,splice_region_variant	MODERATE	FAM151A	ENSCAFG00805017595	Transcript	ENSCAFT00805031938.1	protein_coding	ENSCAFT00805031938.1:c.1258G>A	ENSCAFP00805025085.1:p.Gly420Arg	1397	1258	420	G/R	Gga/Aga	5:54973139-54973139	A	G	G/A	1	Uniprot_gn	ENSCAFP00805025085	A0A8I3NQM0.18	UPI000DC6C3A9

## Sheet: Table S4
Table S4. Results of the genetic analysis of the affected dog's lineage.
IID1	IID2	Z0	Z1	Z2	PI_HAT	DST	PPC	RATIO	IBS0	IBS1	IBS2	HOMHOM	HETHET
BC01	BC02	1	0	0	0	0.69353	0	0.7227	11515	33629	47294	1922	1389
BC01	BC03	1	0	0	0	0.722099	0	1.0939	9286	34930	52045	1513	1655
BC01	BC04	1	0	0	0	0.706142	0	0.6984	10467	32674	48073	1883	1315
BC01	BC05	1	0	0	0	0.701766	0	0.9238	11149	34206	49376	1720	1589
BC01	BC06	1	0	0	0	0.682394	0	0.6915	11817	31855	43683	1948	1347
BC01	BC07	1	0	0	0	0.668101	0	0.5176	11299	26470	36151	2077	1075
BC01	BC08	0.4885	0.4209	0.0906	0.3011	0.786366	0.0001	1.7393	3908	32751	58286	1070	1861
BC01	BC09	1	0	0	0	0.701328	0	0.7084	11041	34109	48918	1869	1324
BC01	BC10	0.6606	0.3044	0.0351	0.1872	0.761817	0	1.2543	5098	31597	51038	1290	1618
BC01	BC11	1	0	0	0	0.693539	0	0.7102	11434	32477	46386	1874	1331
BC01	BC12	1	0	0	0	0.685311	0	0.559	11666	30607	43429	2018	1128
BC01	BC13	1	0	0	0	0.705024	0	0.7095	10513	33357	48312	1883	1336
BC01	BC14	1	0	0	0	0.743432	0	0.9738	7650	32804	53291	1529	1489
BC01	BC15	1	0	0	0	0.698361	0	0.6544	10753	32690	46393	1907	1248
BC01	BC16	1	0	0	0	0.738405	0	0.9923	7752	33352	52277	1556	1544
BC01	BC17	0.6971	0.2757	0.0273	0.1651	0.759287	0	1.4103	6295	33015	55419	1238	1746
BC01	BC18	0.5721	0.3685	0.0594	0.2436	0.776531	0	1.2988	4718	30910	54644	1265	1643
BC01	BC19	1	0	0	0	0.741928	0	1.0411	7426	33454	52710	1510	1572
BC01	BC20	1	0	0	0	0.71079	0	0.9869	9951	35008	49972	1599	1578
BC01	BC21	0.474	0.4289	0.097	0.3115	0.788711	0	1.663	3773	32612	58646	1089	1811
BC01	BC22	0.4773	0.4271	0.0956	0.3091	0.787289	0	1.5571	3704	32851	58078	1104	1719
BC01	BC23	1	0	0	0	0.708234	0	0.9096	9777	35508	49075	1659	1509
BC01	BC24	0.5027	0.4127	0.0847	0.291	0.785503	0	1.6621	4153	32221	58096	1089	1810
BC01	BC25	1	0	0	0	0.690488	0	0.709	10624	36874	46395	1849	1311
BC01	BC26	1	0	0	0	0.714922	0	0.8275	9689	33984	49919	1722	1425
BC01	BC27	1	0	0	0	0.675664	0	0.6417	11423	35779	43175	1973	1266
BC01	BC28	1	0	0	0	0.703363	0	0.9319	10336	35854	49088	1675	1561
BC01	BC29	1	0	0	0	0.600729	0	0.2442	9751	18416	19317	2355	575
BC01	BC30	1	0	0	0	0.667024	0	0.576	11731	35249	41181	2045	1178
BC01	BC31	1	0	0	0	0.708706	0	0.7411	10411	33301	49189	1796	1331
BC01	DZ	1	0	0	0	0.715925	0	1.1061	9380	36125	51098	1470	1626
BC02	BC03	1	0	0	0	0.728443	0	0.9571	8417	34223	51368	1608	1539
BC02	BC04	1	0	0	0	0.710229	0	0.6848	10352	30961	47835	1878	1286
BC02	BC05	1	0	0	0	0.738179	0	1.0629	8243	31952	52307	1541	1638
BC02	BC06	1	0	0	0	0.720913	0	0.8006	8954	29692	46632	1745	1397
BC02	BC07	1	0	0	0	0.716249	0	0.6305	8204	24590	39449	1835	1157
BC02	BC08	1	0	0	0	0.702918	0	0.7521	10696	33696	48323	1868	1405
BC02	BC09	1	0	0	0	0.720557	0	0.6499	9562	32212	50080	1894	1231
BC02	BC10	1	0	0	0	0.677162	0	0.5775	11384	32496	41711	2064	1192
BC02	BC11	1	0	0	0	0.708673	0	0.6809	10194	31002	47004	1896	1291
BC02	BC12	1	0	0	0	0.690743	0	0.5021	11366	29024	43288	2121	1065
BC02	BC13	1	0	0	0	0.702837	0	0.6384	10896	31695	47405	1961	1252
BC02	BC14	1	0	0	0	0.700997	0	0.6488	11245	32264	48052	1962	1273
BC02	BC15	1	0	0	0	0.696123	0	0.5669	11344	30646	45766	2041	1157
BC02	BC16	1	0	0	0	0.697402	0	0.6843	11317	32558	47322	1951	1335
BC02	BC17	1	0	0	0	0.708831	0	0.8201	10248	33361	48875	1779	1459
BC02	BC18	1	0	0	0	0.69846	0	0.6474	10788	31594	45782	1957	1267
BC02	BC19	1	0	0	0	0.704118	0	0.7238	10548	32996	47864	1879	1360
BC02	BC20	1	0	0	0	0.744024	0	1.0735	7696	32070	52942	1511	1622
BC02	BC21	1	0	0	0	0.738882	0	1.0207	7800	32862	52135	1544	1576
BC02	BC22	1	0	0	0	0.718976	0	0.8079	9384	33186	49867	1723	1392
BC02	BC23	1	0	0	0	0.702888	0	0.7347	10218	34308	47601	1873	1376
BC02	BC24	1	0	0	0	0.694145	0	0.6845	11330	33772	47151	1946	1332
BC02	BC25	1	0	0	0	0.702408	0	0.6851	9702	35166	46818	1861	1275
BC02	BC26	1	0	0	0	0.695795	0	0.6672	11025	33549	46810	1947	1299
BC02	BC27	1	0	0	0	0.663541	0	0.5134	12236	34884	41087	2162	1110
BC02	BC28	0.7038	0.2702	0.0259	0.1611	0.748544	0	1.0847	7209	32373	53458	1499	1626
BC02	BC29	1	0	0	0	0.636933	0	0.2735	8212	17074	20846	2212	605
BC02	BC30	0.8186	0.1723	0.0091	0.0952	0.733224	0	0.7416	6635	32649	46779	1703	1263
BC02	BC31	1	0	0	0	0.73723	0	0.7982	8400	30858	51426	1700	1357
BC02	DZ	1	0	0	0	0.733155	0	1.1123	8079	34194	52074	1442	1604
BC03	BC04	1	0	0	0	0.74945	0	1.0801	7483	31507	53752	1448	1564
BC03	BC05	0.4048	0.4629	0.1323	0.3637	0.80227	0.9935	2.2074	3297	31509	61545	921	2033
BC03	BC06	1	0	0	0	0.709054	0	0.8342	9623	32472	46784	1749	1459
BC03	BC07	1	0	0	0	0.72932	0	0.7935	7299	26108	41785	1666	1322
BC03	BC08	1	0	0	0	0.737158	0	1.2507	8170	34420	53970	1380	1726
BC03	BC09	1	0	0	0	0.724301	0	0.8981	9130	34489	52045	1609	1445
BC03	BC10	1	0	0	0	0.683747	0	0.7588	10961	34545	43769	1820	1381
BC03	BC11	0.7336	0.2458	0.0206	0.1435	0.74385	0	1.0505	7143	32777	51946	1466	1540
BC03	BC12	1	0	0	0	0.728877	0	0.7666	8692	29896	48605	1705	1307
BC03	BC13	1	0	0	0	0.720725	0	0.8503	9314	33741	50704	1657	1409
BC03	BC14	1	0	0	0	0.735493	0	1.0307	8554	33334	53463	1498	1544
BC03	BC15	0.4849	0.4229	0.0922	0.3036	0.79088	0	1.4767	4089	30052	57266	1114	1645
BC03	BC16	1	0	0	0	0.724156	0	0.9183	9151	34100	51734	1652	1517
BC03	BC17	1	0	0	0	0.738068	0	1.2434	7821	34836	53700	1368	1701
BC03	BC18	1	0	0	0	0.708695	0	0.8439	10071	33351	48394	1743	1471
BC03	BC19	1	0	0	0	0.738251	0	1.1217	8060	33705	53412	1438	1613
BC03	BC20	0.7188	0.2581	0.0232	0.1522	0.747968	0	1.3928	7306	34065	55198	1278	1780
BC03	BC21	1	0	0	0	0.728537	0	1.1174	8766	34945	52945	1490	1665
BC03	BC22	1	0	0	0	0.728391	0	0.9751	8886	34509	52848	1605	1565
BC03	BC23	1	0	0	0	0.729776	0	1.1659	8128	35614	52234	1441	1680
BC03	BC24	1	0	0	0	0.739692	0	1.1887	8023	33978	54085	1420	1688
BC03	BC25	1	0	0	0	0.689224	0	0.7707	10861	37638	47004	1784	1375
BC03	BC26	1	0	0	0	0.719734	0	0.9283	9236	34894	51076	1604	1489
BC03	BC27	1	0	0	0	0.673101	0	0.6212	11571	36980	43407	1980	1230
BC03	BC28	0.7492	0.2328	0.0181	0.1345	0.750222	0	1.4144	6684	35042	55180	1262	1785
BC03	BC29	1	0	0	0	0.612582	0	0.2875	9322	18879	20226	2261	650
BC03	BC30	1	0	0	0	0.674495	0	0.6486	11298	35814	42610	1941	1259
BC03	BC31	1	0	0	0	0.714062	0	0.8037	10039	33974	50504	1737	1396
BC03	DZ	0.6241	0.3318	0.0441	0.21	0.766186	0.6205	2.0248	5322	35300	57627	929	1881
BC04	BC05	0.6323	0.3258	0.042	0.2048	0.767608	0	1.1082	5245	31921	54083	1414	1567
BC04	BC06	1	0	0	0	0.690341	0	0.5423	11280	29521	43293	2071	1123
BC04	BC07	1	0	0	0	0.701287	0	0.496	9433	23752	38151	2022	1003
BC04	BC08	1	0	0	0	0.706185	0	0.7254	10441	32862	48156	1850	1342
BC04	BC09	1	0	0	0	0.698507	0	0.5869	11692	31264	47673	2019	1185
BC04	BC10	1	0	0	0	0.67566	0	0.5188	11720	31315	41375	2101	1090
BC04	BC11	1	0	0	0	0.714578	0	0.6442	9890	29872	47218	1931	1244
BC04	BC12	1	0	0	0	0.724997	0	0.5637	9078	27241	46220	1932	1089
BC04	BC13	1	0	0	0	0.697734	0	0.5315	11143	31388	46255	2066	1098
BC04	BC14	1	0	0	0	0.708255	0	0.5911	10641	31424	48264	1986	1174
BC04	BC15	1	0	0	0	0.705264	0	0.5747	11034	28952	46566	1987	1142
BC04	BC16	1	0	0	0	0.712262	0	0.6204	10161	31464	48363	1965	1219
BC04	BC17	1	0	0	0	0.711361	0	0.7581	9988	32688	48552	1782	1351
BC04	BC18	1	0	0	0	0.691148	0	0.554	11414	30908	44671	2063	1143
BC04	BC19	1	0	0	0	0.70531	0	0.6625	10550	32058	47585	1908	1264
BC04	BC20	1	0	0	0	0.713201	0	0.7748	9931	32586	48920	1785	1383
BC04	BC21	1	0	0	0	0.710291	0	0.7662	10194	32645	48689	1801	1380
BC04	BC22	1	0	0	0	0.698322	0	0.6337	11292	32442	47466	1963	1244
BC04	BC23	1	0	0	0	0.701969	0	0.7047	10532	33102	47239	1856	1308
BC04	BC24	1	0	0	0	0.714663	0	0.695	9978	31972	49044	1872	1301
BC04	BC25	1	0	0	0	0.681535	0	0.5454	11567	34468	44402	2059	1123
BC04	BC26	0.5338	0.3936	0.0726	0.2694	0.786041	0	1.2068	4721	29119	56273	1296	1564
BC04	BC27	1	0	0	0	0.665331	0	0.4782	12453	33295	41205	2202	1053
BC04	BC28	1	0	0	0	0.716077	0	0.7497	9194	33721	48851	1790	1342
BC04	BC29	1	0	0	0	0.60519	0	0.2244	9690	16453	19237	2344	526
BC04	BC30	1	0	0	0	0.668123	0	0.4702	12089	32125	40611	2180	1025
BC04	BC31	1	0	0	0	0.69807	0	0.5963	11678	30649	47106	1994	1189
BC04	DZ	0.7567	0.2264	0.0169	0.1301	0.743583	0	1.1185	6955	33820	52296	1367	1529
BC05	BC06	1	0	0	0	0.72475	0	0.9333	8528	31077	47830	1620	1512
BC05	BC07	1	0	0	0	0.749006	0	0.9527	6759	23608	43591	1542	1469
BC05	BC08	1	0	0	0	0.729356	0	1.1289	8979	33479	52569	1520	1716
BC05	BC09	1	0	0	0	0.713263	0	0.8083	10364	33260	50518	1779	1438
BC05	BC10	1	0	0	0	0.679244	0	0.7361	11410	33526	42897	1887	1389
BC05	BC11	0.565	0.3733	0.0617	0.2483	0.780748	0	1.4676	4950	29732	55698	1202	1764
BC05	BC12	0.6626	0.3028	0.0346	0.186	0.761543	0	0.893	5971	28973	50847	1533	1369
BC05	BC13	1	0	0	0	0.697338	0	0.7321	11556	32734	47968	1904	1394
BC05	BC14	1	0	0	0	0.753106	0	1.0433	7520	31297	55023	1502	1567
BC05	BC15	1	0	0	0	0.731093	0	0.82	8484	31404	50054	1700	1394
BC05	BC16	1	0	0	0	0.732565	0	1.0188	8921	32155	52399	1595	1625
BC05	BC17	1	0	0	0	0.745223	0	1.341	7878	32560	54382	1355	1817
BC05	BC18	1	0	0	0	0.702009	0	0.7834	10694	32453	47193	1819	1425
BC05	BC19	1	0	0	0	0.744966	0	1.2238	8012	31751	53901	1403	1717
BC05	BC20	1	0	0	0	0.742695	0	1.2982	7643	33621	53773	1368	1776
BC05	BC21	1	0	0	0	0.729158	0	1.0934	9063	33400	52659	1521	1663
BC05	BC22	1	0	0	0	0.717433	0	0.9321	9826	33877	51016	1680	1566
BC05	BC23	1	0	0	0	0.705737	0	0.8842	10488	34612	49353	1761	1557
BC05	BC24	1	0	0	0	0.73474	0	1.0597	8155	33857	52550	1557	1650
BC05	BC25	1	0	0	0	0.682193	0	0.7228	11793	36144	46035	1905	1377
BC05	BC26	1	0	0	0	0.70448	0	0.8082	10621	34126	48932	1788	1445
BC05	BC27	1	0	0	0	0.67106	0	0.6113	11823	35875	42776	2004	1225
BC05	BC28	0.6461	0.3154	0.0385	0.1962	0.769434	0	1.5377	5958	32065	57353	1233	1896
BC05	BC29	1	0	0	0	0.612878	0	0.2794	9327	18145	20057	2273	635
BC05	BC30	1	0	0	0	0.665171	0	0.6267	12292	34530	41453	2017	1264
BC05	BC31	1	0	0	0	0.699395	0	0.6878	11465	32988	48556	1941	1335
BC05	DZ	0.3127	0.5043	0.183	0.4351	0.818412	1	2.9735	2353	30412	63932	717	2132
BC06	BC07	1	0	0	0	0.714501	0	0.6136	8123	22591	37302	1845	1132
BC06	BC08	1	0	0	0	0.683535	0	0.674	11845	31766	44007	1960	1321
BC06	BC09	1	0	0	0	0.696676	0	0.6339	11075	30510	45220	1953	1238
BC06	BC10	1	0	0	0	0.66172	0	0.5256	12039	30613	38185	2108	1108
BC06	BC11	1	0	0	0	0.70336	0	0.6277	10250	28916	44127	1958	1229
BC06	BC12	1	0	0	0	0.679081	0	0.4468	11949	26768	40222	2198	982
BC06	BC13	1	0	0	0	0.679603	0	0.5556	12347	29794	42891	2070	1150
BC06	BC14	1	0	0	0	0.687895	0	0.5863	11826	30354	44339	2050	1202
BC06	BC15	1	0	0	0	0.678498	0	0.4956	11954	29397	41549	2147	1064
BC06	BC16	1	0	0	0	0.693344	0	0.6067	11204	30438	44523	2034	1234
BC06	BC17	1	0	0	0	0.700945	0	0.7798	10579	31127	45711	1812	1413
BC06	BC18	0.6668	0.2995	0.0336	0.1834	0.758873	0	0.9993	6006	28169	49144	1454	1453
BC06	BC19	1	0	0	0	0.70276	0	0.7431	10468	30405	45490	1837	1365
BC06	BC20	1	0	0	0	0.703601	0	0.783	10135	31681	45821	1788	1400
BC06	BC21	1	0	0	0	0.705008	0	0.7582	9984	31783	45949	1824	1383
BC06	BC22	0.6537	0.3096	0.0367	0.1915	0.765434	0	1.0966	5258	30472	51640	1377	1510
BC06	BC23	1	0	0	0	0.683467	0	0.6449	11495	32131	43444	1977	1275
BC06	BC24	1	0	0	0	0.678176	0	0.603	12195	31722	43261	2038	1229
BC06	BC25	1	0	0	0	0.684121	0	0.6094	10959	32808	42858	1966	1198
BC06	BC26	1	0	0	0	0.674926	0	0.5754	12454	31227	42661	2063	1187
BC06	BC27	1	0	0	0	0.659531	0	0.4864	12215	32305	38799	2171	1056
BC06	BC28	1	0	0	0	0.724226	0	0.9201	8254	31989	47686	1602	1474
BC06	BC29	1	0	0	0	0.623478	0	0.2657	8407	15850	19119	2198	584
BC06	BC30	1	0	0	0	0.657534	0	0.4933	12170	31271	37751	2153	1062
BC06	BC31	1	0	0	0	0.697342	0	0.5911	11036	29820	44871	1981	1171
BC06	DZ	0.4609	0.436	0.1031	0.3211	0.795349	0.0001	1.7266	3821	28864	56506	1046	1806
BC07	BC08	1	0	0	0	0.711022	0	0.7285	8459	25912	39735	1753	1277
BC07	BC09	1	0	0	0	0.682975	0	0.4293	10550	25471	37429	2164	929
BC07	BC10	1	0	0	0	0.65692	0	0.3857	11065	24651	32462	2240	864
BC07	BC11	1	0	0	0	0.700071	0	0.504	9241	23757	37417	2002	1009
BC07	BC12	1	0	0	0	0.688648	0	0.3644	9909	21806	35129	2198	801
BC07	BC13	1	0	0	0	0.678246	0	0.4357	11143	23968	36767	2169	945
BC07	BC14	1	0	0	0	0.686057	0	0.4981	10688	24542	37901	2062	1027
BC07	BC15	1	0	0	0	0.691115	0	0.4429	10077	23161	36877	2120	939
BC07	BC16	1	0	0	0	0.68263	0	0.4809	10584	25090	37203	2115	1017
BC07	BC17	1	0	0	0	0.691097	0	0.6179	9781	26092	38024	1887	1166
BC07	BC18	1	0	0	0	0.689221	0	0.4917	9837	24134	36510	2046	1006
BC07	BC19	1	0	0	0	0.692828	0	0.5648	9780	25370	37985	1951	1102
BC07	BC20	1	0	0	0	0.696005	0	0.5971	9254	26535	38296	1906	1138
BC07	BC21	1	0	0	0	0.692727	0	0.589	9737	26105	38325	1932	1138
BC07	BC22	1	0	0	0	0.699405	0	0.5761	9211	26009	38685	1911	1101
BC07	BC23	1	0	0	0	0.677344	0	0.5093	10350	26782	36448	2052	1045
BC07	BC24	1	0	0	0	0.682299	0	0.5573	10501	25817	37366	1972	1099
BC07	BC25	1	0	0	0	0.658187	0	0.4178	11415	27210	34573	2202	920
BC07	BC26	1	0	0	0	0.677568	0	0.4964	10721	25566	36609	2085	1035
BC07	BC27	1	0	0	0	0.648694	0	0.3948	11602	26151	32492	2249	888
BC07	BC28	1	0	0	0	0.757248	0	1.1098	6157	23774	44400	1393	1546
BC07	BC29	1	0	0	0	0.624007	0	0.1944	7386	12395	16346	2202	428
BC07	BC30	1	0	0	0	0.647845	0	0.3793	11582	25027	31814	2262	858
BC07	BC31	1	0	0	0	0.675875	0	0.408	11011	24849	36444	2213	903
BC07	DZ	1	0	0	0	0.730578	0	0.9135	7143	26380	41946	1549	1415
BC08	BC09	1	0	0	0	0.708624	0	0.7616	10662	33661	50031	1804	1374
BC08	BC10	1	0	0	0	0.729632	0	0.9762	7684	32233	48113	1553	1516
BC08	BC11	1	0	0	0	0.698264	0	0.6977	10722	33230	46647	1869	1304
BC08	BC12	1	0	0	0	0.700506	0	0.5929	10738	30037	45225	1953	1158
BC08	BC13	1	0	0	0	0.708922	0	0.7564	10494	32848	49135	1823	1379
BC08	BC14	1	0	0	0	0.745696	0	1.0829	8018	31797	54232	1472	1594
BC08	BC15	1	0	0	0	0.704722	0	0.6596	10814	31594	47714	1924	1269
BC08	BC16	1	0	0	0	0.725026	0	0.921	9212	33093	51371	1646	1516
BC08	BC17	1	0	0	0	0.747406	0	1.3035	7699	32615	54726	1364	1778
BC08	BC18	1	0	0	0	0.731631	0	0.9186	8288	32023	50234	1610	1479
BC08	BC19	1	0	0	0	0.733988	0	1.0471	8316	33308	52244	1506	1577
BC08	BC20	1	0	0	0	0.72065	0	0.988	9093	35033	51129	1587	1568
BC08	BC21	0.6983	0.2747	0.027	0.1644	0.750926	0	1.3301	7222	33046	55065	1330	1769
BC08	BC22	0.7314	0.2476	0.021	0.1448	0.74517	0	1.0957	7280	33820	53826	1431	1568
BC08	BC23	1	0	0	0	0.708171	0	0.9205	10218	34816	49631	1699	1564
BC08	BC24	0.5679	0.3714	0.0607	0.2464	0.782531	0	1.6155	5784	29651	59335	1147	1853
BC08	BC25	1	0	0	0	0.682029	0	0.6808	11323	37254	45614	1911	1301
BC08	BC26	1	0	0	0	0.71462	0	0.8314	9868	33855	50171	1738	1445
BC08	BC27	1	0	0	0	0.675583	0	0.6517	11527	35770	43364	1958	1276
BC08	BC28	0.681	0.2885	0.0305	0.1748	0.760251	0	1.3346	6490	32850	56239	1339	1787
BC08	BC29	1	0	0	0	0.612516	0	0.2702	9433	18055	20154	2313	625
BC08	BC30	1	0	0	0	0.675584	0	0.6543	11430	34537	42495	1961	1283
BC08	BC31	1	0	0	0	0.712628	0	0.7631	10371	32831	50010	1807	1379
BC08	DZ	1	0	0	0	0.730141	0	1.2421	8240	35824	52846	1359	1688
BC09	BC10	1	0	0	0	0.681777	0	0.5403	11322	32849	43021	2062	1114
BC09	BC11	1	0	0	0	0.708837	0	0.659	10675	30915	48162	1862	1227
BC09	BC12	1	0	0	0	0.690668	0	0.4514	11867	28965	44350	2182	985
BC09	BC13	1	0	0	0	0.711954	0	0.6121	10628	31518	49461	1949	1193
BC09	BC14	1	0	0	0	0.696638	0	0.5645	11766	32994	48406	2039	1151
BC09	BC15	1	0	0	0	0.703576	0	0.5249	11081	30784	47443	2065	1084
BC09	BC16	1	0	0	0	0.696171	0	0.6075	11635	33125	48047	2033	1235
BC09	BC17	1	0	0	0	0.707829	0	0.7649	10684	33646	49817	1825	1396
BC09	BC18	1	0	0	0	0.69119	0	0.5809	11817	31774	46121	2059	1196
BC09	BC19	1	0	0	0	0.70363	0	0.6872	11104	32918	48980	1899	1305
BC09	BC20	1	0	0	0	0.715062	0	0.8162	10047	33676	50631	1714	1399
BC09	BC21	1	0	0	0	0.708802	0	0.7861	10670	33669	50114	1805	1419
BC09	BC22	1	0	0	0	0.706699	0	0.6649	10721	33729	49602	1886	1254
BC09	BC23	1	0	0	0	0.718291	0	0.7601	9644	33542	50581	1801	1369
BC09	BC24	1	0	0	0	0.695387	0	0.6949	11763	33665	48447	1898	1319
BC09	BC25	1	0	0	0	0.695184	0	0.6645	11247	34389	47671	1887	1254
BC09	BC26	1	0	0	0	0.698873	0	0.6444	11298	33422	48294	1949	1256
BC09	BC27	1	0	0	0	0.684184	0	0.5304	11128	34467	44209	2059	1092
BC09	BC28	1	0	0	0	0.711329	0	0.8221	10028	34609	50047	1726	1419
BC09	BC29	1	0	0	0	0.607434	0	0.2262	9790	17417	19915	2374	537
BC09	BC30	1	0	0	0	0.681552	0	0.552	11223	33348	43032	2038	1125
BC09	BC31	1	0	0	0	0.708425	0	0.6728	11017	31810	49506	1852	1246
BC09	DZ	1	0	0	0	0.719753	0	0.9505	9040	35733	51237	1495	1421
BC10	BC11	1	0	0	0	0.666802	0	0.5327	12056	31632	39962	2125	1132
BC10	BC12	1	0	0	0	0.666106	0	0.419	12185	28591	38532	2222	931
BC10	BC13	1	0	0	0	0.669852	0	0.519	12099	32194	41111	2110	1095
BC10	BC14	1	0	0	0	0.704268	0	0.6457	9669	32052	45165	1894	1223
BC10	BC15	1	0	0	0	0.668764	0	0.5031	12359	30395	40439	2131	1072
BC10	BC16	1	0	0	0	0.694236	0	0.6469	10236	32438	43847	1937	1253
BC10	BC17	1	0	0	0	0.706744	0	0.8008	8945	33624	45262	1727	1383
BC10	BC18	1	0	0	0	0.705504	0	0.6899	9450	30322	43798	1838	1268
BC10	BC19	1	0	0	0	0.69638	0	0.7034	10131	32396	44190	1871	1316
BC10	BC20	1	0	0	0	0.687958	0	0.7489	10553	33839	43649	1828	1369
BC10	BC21	1	0	0	0	0.711866	0	0.8198	8958	32867	46299	1709	1401
BC10	BC22	1	0	0	0	0.72198	0	0.8115	8091	32585	47028	1682	1365
BC10	BC23	1	0	0	0	0.686062	0	0.717	10842	33252	43401	1869	1340
BC10	BC24	1	0	0	0	0.735864	0	0.9841	7811	30642	49123	1577	1552
BC10	BC25	1	0	0	0	0.686088	0	0.7517	11352	31943	43747	1869	1405
BC10	BC26	1	0	0	0	0.685406	0	0.6374	10823	32931	42988	1925	1227
BC10	BC27	1	0	0	0	0.671457	0	0.6894	12354	30300	41061	1996	1376
BC10	BC28	1	0	0	0	0.687926	0	0.7455	10664	33823	43875	1847	1377
BC10	BC29	1	0	0	0	0.640223	0	0.4701	8268	15092	20595	1974	928
BC10	BC30	1	0	0	0	0.686961	0	0.7869	11271	28613	41823	1849	1455
BC10	BC31	1	0	0	0	0.689262	0	0.5572	10771	31967	43362	2012	1121
BC10	DZ	1	0	0	0	0.694642	0	0.9022	10046	34633	44929	1656	1494
BC11	BC12	1	0	0	0	0.778764	0	0.9824	6462	23249	52041	1477	1451
BC11	BC13	1	0	0	0	0.695701	0	0.5846	11489	30536	45905	2027	1185
BC11	BC14	1	0	0	0	0.711537	0	0.6704	10425	30745	48261	1899	1273
BC11	BC15	1	0	0	0	0.703623	0	0.5883	10836	29130	45739	1994	1173
BC11	BC16	1	0	0	0	0.706238	0	0.6822	10477	31398	47231	1894	1292
BC11	BC17	1	0	0	0	0.713142	0	0.8626	9837	32179	48365	1689	1457
BC11	BC18	1	0	0	0	0.687045	0	0.5787	11622	30660	43839	2032	1176
BC11	BC19	1	0	0	0	0.714172	0	0.7605	9985	31080	48237	1791	1362
BC11	BC20	1	0	0	0	0.711317	0	0.8127	9854	32602	48145	1767	1436
BC11	BC21	1	0	0	0	0.705813	0	0.7972	10465	32425	47792	1760	1403
BC11	BC22	1	0	0	0	0.694076	0	0.6173	11128	32992	46177	1978	1221
BC11	BC23	1	0	0	0	0.695865	0	0.7078	10768	33229	46037	1896	1342
BC11	BC24	1	0	0	0	0.711381	0	0.7351	10105	31805	48200	1827	1343
BC11	BC25	1	0	0	0	0.682657	0	0.571	11551	33738	44267	2042	1166
BC11	BC26	1	0	0	0	0.690218	0	0.5815	11557	32200	45522	2062	1199
BC11	BC27	0.7563	0.2267	0.017	0.1303	0.749942	0	0.9081	5891	31313	48966	1524	1384
BC11	BC28	1	0	0	0	0.71776	0	0.8614	9398	32522	48992	1695	1460
BC11	BC29	1	0	0	0	0.606895	0	0.2289	9493	16395	19114	2368	542
BC11	BC30	1	0	0	0	0.657651	0	0.4729	12675	32190	39172	2216	1048
BC11	BC31	1	0	0	0	0.689535	0	0.5721	12080	30860	45669	2061	1179
BC11	DZ	0.7125	0.2632	0.0243	0.1559	0.74865	0	1.2657	6999	32350	52849	1276	1615
BC12	BC13	1	0	0	0	0.681736	0	0.4348	12520	28089	42858	2256	981
BC12	BC14	1	0	0	0	0.706903	0	0.4993	10552	28665	45685	2033	1015
BC12	BC15	1	0	0	0	0.692487	0	0.4266	11481	27058	42791	2241	956
BC12	BC16	1	0	0	0	0.699791	0	0.4957	10843	29077	44626	2110	1046
BC12	BC17	1	0	0	0	0.704092	0	0.6049	10091	30562	45090	1931	1168
BC12	BC18	1	0	0	0	0.678312	0	0.4357	12093	28356	41217	2210	963
BC12	BC19	1	0	0	0	0.698115	0	0.5254	10875	29405	44446	2063	1084
BC12	BC20	1	0	0	0	0.69448	0	0.5883	10990	30537	44420	1999	1176
BC12	BC21	1	0	0	0	0.69336	0	0.6179	11295	30179	44570	1950	1205
BC12	BC22	1	0	0	0	0.67766	0	0.4909	12397	30455	42848	2149	1055
BC12	BC23	1	0	0	0	0.683914	0	0.5332	11527	30943	42945	2078	1108
BC12	BC24	1	0	0	0	0.700989	0	0.5621	10851	29451	45235	1996	1122
BC12	BC25	1	0	0	0	0.666906	0	0.4352	12630	31358	41000	2247	978
BC12	BC26	1	0	0	0	0.688166	0	0.493	11752	29322	43628	2128	1049
BC12	BC27	0.7062	0.2683	0.0255	0.1596	0.748727	0	0.7248	6279	28491	46912	1646	1193
BC12	BC28	1	0	0	0	0.714201	0	0.6707	9217	30868	46168	1828	1226
BC12	BC29	1	0	0	0	0.598533	0	0.1897	9758	14587	18128	2414	458
BC12	BC30	1	0	0	0	0.645401	0	0.3519	13396	29690	36556	2407	847
BC12	BC31	1	0	0	0	0.677738	0	0.4208	12804	28579	42690	2260	951
BC12	DZ	1	0	0	0	0.736956	0	0.9555	7451	31136	48923	1417	1354
BC13	BC14	1	0	0	0	0.720022	0	0.6859	10053	31018	50229	1837	1260
BC13	BC15	1	0	0	0	0.705597	0	0.5935	11040	29450	47026	1973	1171
BC13	BC16	1	0	0	0	0.717578	0	0.7203	10136	31100	49713	1841	1326
BC13	BC17	1	0	0	0	0.721039	0	0.8846	10018	31439	50805	1690	1495
BC13	BC18	1	0	0	0	0.683873	0	0.5847	12247	31083	44573	2061	1205
BC13	BC19	1	0	0	0	0.71693	0	0.7677	10026	31542	49565	1769	1358
BC13	BC20	1	0	0	0	0.728416	0	0.9232	9018	32194	51264	1602	1479
BC13	BC21	1	0	0	0	0.704645	0	0.7072	10925	32825	48808	1899	1343
BC13	BC22	1	0	0	0	0.699278	0	0.6886	11261	32904	47990	1901	1309
BC13	BC23	1	0	0	0	0.717839	0	0.8207	9294	33267	49328	1707	1401
BC13	BC24	1	0	0	0	0.701519	0	0.6768	11031	32855	48108	1915	1296
BC13	BC25	1	0	0	0	0.694575	0	0.599	10939	33972	46519	1960	1174
BC13	BC26	1	0	0	0	0.710848	0	0.6861	10306	32090	48736	1870	1283
BC13	BC27	1	0	0	0	0.678897	0	0.5338	11497	33515	42980	2087	1114
BC13	BC28	1	0	0	0	0.697368	0	0.7401	11393	33380	48023	1874	1387
BC13	BC29	1	0	0	0	0.615395	0	0.2247	9413	16610	20045	2328	523
BC13	BC30	1	0	0	0	0.677989	0	0.5144	11183	32904	41733	2086	1073
BC13	BC31	1	0	0	0	0.710441	0	0.616	10689	31027	48775	1927	1187
BC13	DZ	1	0	0	0	0.705747	0	0.859	10825	33729	49547	1709	1468
BC14	BC15	1	0	0	0	0.692616	0	0.5786	12205	30308	46493	2048	1185
BC14	BC16	1	0	0	0	0.763889	0	1.0656	7317	29056	56147	1478	1575
BC14	BC17	0.6169	0.3371	0.046	0.2146	0.765964	0	1.2977	6912	30091	56818	1320	1713
BC14	BC18	1	0	0	0	0.703087	0	0.6528	10966	31172	47289	1901	1241
BC14	BC19	1	0	0	0	0.754649	0	0.9825	7441	30613	54660	1539	1512
BC14	BC20	1	0	0	0	0.745752	0	1.0288	7569	32683	53792	1492	1535
BC14	BC21	1	0	0	0	0.728422	0	0.8521	9228	32668	52228	1690	1440
BC14	BC22	1	0	0	0	0.725268	0	0.8533	9584	32336	51815	1677	1431
BC14	BC23	1	0	0	0	0.693628	0	0.6656	11340	34584	47531	1938	1290
BC14	BC24	0.5263	0.3983	0.0754	0.2745	0.783206	0	1.2671	4460	31647	57454	1254	1589
BC14	BC25	1	0	0	0	0.689101	0	0.6101	11411	34999	46580	1962	1197
BC14	BC26	1	0	0	0	0.696852	0	0.6439	11414	33372	47908	1963	1264
BC14	BC27	1	0	0	0	0.665797	0	0.5156	12688	34453	42369	2147	1107
BC14	BC28	1	0	0	0	0.730075	0	0.9373	9295	32353	52717	1610	1509
BC14	BC29	1	0	0	0	0.602784	0	0.2095	9991	17342	19649	2410	505
BC14	BC30	1	0	0	0	0.662758	0	0.4898	12575	33756	41004	2166	1061
BC14	BC31	1	0	0	0	0.697135	0	0.5681	11873	31989	48151	2033	1155
BC14	DZ	0.7275	0.2509	0.0216	0.147	0.746956	0	1.2626	7214	34001	54478	1253	1582
BC15	BC16	1	0	0	0	0.697859	0	0.5553	11179	31205	46255	2053	1140
BC15	BC17	1	0	0	0	0.711588	0	0.7313	10171	31530	48226	1820	1331
BC15	BC18	1	0	0	0	0.680825	0	0.5143	12189	30319	43177	2137	1099
BC15	BC19	1	0	0	0	0.712416	0	0.6676	9959	31188	47707	1862	1243
BC15	BC20	1	0	0	0	0.710628	0	0.7252	10043	32078	48012	1827	1325
BC15	BC21	1	0	0	0	0.703855	0	0.659	10769	31899	47553	1906	1256
BC15	BC22	1	0	0	0	0.701022	0	0.6336	11148	31416	47262	1938	1228
BC15	BC23	0.4996	0.4144	0.0859	0.2931	0.792003	0	1.3642	4451	28364	56768	1197	1633
BC15	BC24	1	0	0	0	0.702119	0	0.6653	11012	31395	47258	1912	1272
BC15	BC25	1	0	0	0	0.67637	0	0.5112	12041	33616	43485	2105	1076
BC15	BC26	1	0	0	0	0.699669	0	0.5823	10923	31518	46401	1980	1153
BC15	BC27	1	0	0	0	0.659564	0	0.4485	13022	32302	40369	2263	1015
BC15	BC28	1	0	0	0	0.709912	0	0.7474	10169	32143	48145	1817	1358
BC15	BC29	1	0	0	0	0.606866	0	0.194	9604	15928	19155	2418	469
BC15	BC30	1	0	0	0	0.657865	0	0.4197	12875	31455	39270	2292	962
BC15	BC31	1	0	0	0	0.696184	0	0.5243	11511	30542	46099	2098	1100
BC15	DZ	1	0	0	0	0.710369	0	0.803	9655	33831	48253	1690	1357
BC16	BC17	0.5033	0.4123	0.0844	0.2906	0.794628	0	1.6687	5634	27121	60707	1147	1914
BC16	BC18	1	0	0	0	0.71234	0	0.6783	9801	31624	47614	1887	1280
BC16	BC19	0.4562	0.4385	0.1054	0.3246	0.805421	0	1.5308	5244	25450	61654	1202	1840
BC16	BC20	1	0	0	0	0.741938	0	0.9792	8089	32170	53416	1585	1552
BC16	BC21	1	0	0	0	0.726008	0	0.9511	8935	33510	51317	1614	1535
BC16	BC22	1	0	0	0	0.720408	0	0.8135	9668	32875	50827	1764	1435
BC16	BC23	1	0	0	0	0.696027	0	0.7393	11185	34225	47682	1887	1395
BC16	BC24	1	0	0	0	0.722549	0	0.846	9530	32663	51018	1708	1445
BC16	BC25	1	0	0	0	0.688728	0	0.6416	11255	35147	46213	1981	1271
BC16	BC26	1	0	0	0	0.700595	0	0.6917	10830	33633	47875	1904	1317
BC16	BC27	1	0	0	0	0.676284	0	0.5602	11575	34575	43010	2101	1177
BC16	BC28	1	0	0	0	0.713673	0	0.8776	9814	34206	49988	1707	1498
BC16	BC29	1	0	0	0	0.601664	0	0.2282	9783	17684	19290	2388	545
BC16	BC30	1	0	0	0	0.658799	0	0.4948	12611	34117	40228	2213	1095
BC16	BC31	1	0	0	0	0.688888	0	0.5798	11925	33183	46552	2073	1202
BC16	DZ	1	0	0	0	0.72712	0	1.0485	8364	35296	51664	1484	1556
BC17	BC18	1	0	0	0	0.723519	0	0.8797	8714	32516	49091	1646	1448
BC17	BC19	0.5128	0.4066	0.0806	0.2839	0.793841	0	1.712	5406	27804	60446	1118	1914
BC17	BC20	0.6942	0.278	0.0278	0.1668	0.756181	0	1.4105	6697	32957	55398	1252	1766
BC17	BC21	0.6947	0.2775	0.0277	0.1665	0.751101	0	1.3392	7246	32863	55020	1312	1757
BC17	BC22	1	0	0	0	0.734847	0	1.0359	8356	33508	52836	1506	1560
BC17	BC23	1	0	0	0	0.711587	0	0.9619	9659	35169	49632	1628	1566
BC17	BC24	1	0	0	0	0.736256	0	1.0794	7948	33987	52632	1486	1604
BC17	BC25	1	0	0	0	0.697438	0	0.7856	10304	36267	47418	1768	1389
BC17	BC26	1	0	0	0	0.708781	0	0.8248	10042	34502	49176	1735	1431
BC17	BC27	1	0	0	0	0.678967	0	0.6641	11227	35660	43624	1923	1277
BC17	BC28	1	0	0	0	0.728638	0	1.1416	8947	33877	52567	1490	1701
BC17	BC29	1	0	0	0	0.612134	0	0.257	9248	18411	19918	2323	597
BC17	BC30	1	0	0	0	0.66714	0	0.5995	11851	35087	41371	2050	1229
BC17	BC31	1	0	0	0	0.707846	0	0.7731	10785	32783	49453	1829	1414
BC17	DZ	0.7729	0.2125	0.0146	0.1208	0.741621	0	1.464	7211	35550	53942	1209	1770
BC18	BC19	1	0	0	0	0.711511	0	0.7688	9913	31678	47674	1791	1377
BC18	BC20	1	0	0	0	0.702149	0	0.8013	10540	32840	47135	1787	1432
BC18	BC21	1	0	0	0	0.744565	0	1.0487	7534	31226	51858	1499	1572
BC18	BC22	0.4899	0.4201	0.0901	0.3001	0.797372	0	1.6035	5436	25727	59148	1130	1812
BC18	BC23	1	0	0	0	0.688686	0	0.6951	11283	33440	45228	1925	1338
BC18	BC24	1	0	0	0	0.715668	0	0.7492	9278	32659	48125	1778	1332
BC18	BC25	1	0	0	0	0.680842	0	0.5434	11432	34271	43806	2050	1114
BC18	BC26	1	0	0	0	0.689416	0	0.5746	11345	32715	45135	2050	1178
BC18	BC27	1	0	0	0	0.661557	0	0.4991	12469	33352	40294	2174	1085
BC18	BC28	1	0	0	0	0.711958	0	0.8287	9480	33372	47989	1728	1432
BC18	BC29	1	0	0	0	0.609215	0	0.2292	9311	16515	19131	2330	534
BC18	BC30	1	0	0	0	0.653944	0	0.4686	12820	32460	38666	2211	1036
BC18	BC31	1	0	0	0	0.693829	0	0.6037	11408	31391	45725	1981	1196
BC18	DZ	1	0	0	0	0.733803	0	1.09	7818	33422	50906	1434	1563
BC19	BC20	0.7121	0.2635	0.0244	0.1561	0.75196	0	1.2306	6789	32983	54086	1366	1681
BC19	BC21	1	0	0	0	0.732466	0	0.9836	8829	32617	52514	1589	1563
BC19	BC22	1	0	0	0	0.721985	0	0.8762	9297	33431	50837	1688	1479
BC19	BC23	1	0	0	0	0.707279	0	0.8311	10026	34561	48698	1741	1447
BC19	BC24	1	0	0	0	0.723923	0	0.8861	9310	32944	51133	1677	1486
BC19	BC25	1	0	0	0	0.687269	0	0.6427	11155	35746	45920	1979	1272
BC19	BC26	1	0	0	0	0.698406	0	0.656	10838	34131	47551	1936	1270
BC19	BC27	1	0	0	0	0.672574	0	0.5529	11752	34988	42581	2087	1154
BC19	BC28	1	0	0	0	0.714487	0	0.9369	9965	33855	50370	1665	1560
BC19	BC29	1	0	0	0	0.610493	0	0.2638	9403	17676	19752	2297	606
BC19	BC30	1	0	0	0	0.666124	0	0.5407	11848	34508	40808	2086	1128
BC19	BC31	1	0	0	0	0.699538	0	0.6453	10966	33252	47614	1948	1257
BC19	DZ	1	0	0	0	0.73745	0	1.2433	7498	35161	52860	1311	1630
BC20	BC21	1	0	0	0	0.730333	0	1.1079	8589	34247	52513	1501	1663
BC20	BC22	1	0	0	0	0.720051	0	0.9512	9474	34197	51248	1619	1540
BC20	BC23	1	0	0	0	0.715804	0	0.9994	9356	35105	50222	1599	1598
BC20	BC24	1	0	0	0	0.716164	0	0.9008	9598	34608	50574	1684	1517
BC20	BC25	1	0	0	0	0.717554	0	0.9731	8597	36024	49588	1522	1481
BC20	BC26	1	0	0	0	0.706452	0	0.8034	10266	34604	49043	1760	1414
BC20	BC27	1	0	0	0	0.675984	0	0.6795	11277	36242	43211	1919	1304
BC20	BC28	1	0	0	0	0.71695	0	1.0239	9450	35218	50930	1593	1631
BC20	BC29	1	0	0	0	0.633138	0	0.3049	8116	18760	20815	2142	653
BC20	BC30	0.7068	0.2679	0.0254	0.1593	0.753368	0	1.1374	5295	33055	50132	1354	1540
BC20	BC31	1	0	0	0	0.746517	0	1.0936	7538	32195	53510	1431	1565
BC20	DZ	1	0	0	0	0.743139	0	1.4794	7773	34244	54903	1235	1827
BC21	BC22	0.6563	0.3076	0.036	0.1898	0.75996	0	1.2513	6915	31781	56311	1361	1703
BC21	BC23	1	0	0	0	0.712477	0	0.9219	9631	35230	49900	1664	1534
BC21	BC24	1	0	0	0	0.7409	0	1.0904	7754	33652	53461	1483	1617
BC21	BC25	1	0	0	0	0.703837	0	0.8088	9522	36807	47962	1736	1404
BC21	BC26	1	0	0	0	0.714078	0	0.8658	9932	33894	50182	1706	1477
BC21	BC27	1	0	0	0	0.67744	0	0.6744	11402	35762	43619	1901	1282
BC21	BC28	1	0	0	0	0.728074	0	1.0913	8486	35066	52132	1489	1625
BC21	BC29	1	0	0	0	0.634579	0	0.3151	8256	18374	21104	2136	673
BC21	BC30	1	0	0	0	0.705618	0	0.7807	8887	34381	45316	1733	1353
BC21	BC31	1	0	0	0	0.732154	0	0.9187	9020	31954	52352	1624	1492
BC21	DZ	1	0	0	0	0.731705	0	1.2747	8538	34977	53492	1347	1717
BC22	BC23	1	0	0	0	0.703825	0	0.799	10245	35390	48701	1771	1415
BC22	BC24	1	0	0	0	0.747091	0	1.0429	7439	32898	54116	1467	1530
BC22	BC25	1	0	0	0	0.692518	0	0.6795	10780	36171	46926	1869	1270
BC22	BC26	1	0	0	0	0.693104	0	0.6778	11132	35171	47271	1912	1296
BC22	BC27	1	0	0	0	0.670026	0	0.5673	11845	35941	42571	2066	1172
BC22	BC28	1	0	0	0	0.722952	0	0.9667	9107	34568	51583	1591	1538
BC22	BC29	1	0	0	0	0.60991	0	0.2576	9468	18089	19900	2302	593
BC22	BC30	1	0	0	0	0.666708	0	0.5193	11754	35246	41142	2103	1092
BC22	BC31	1	0	0	0	0.707803	0	0.7304	10435	33415	49041	1810	1322
BC22	DZ	0.6513	0.3114	0.0372	0.193	0.763679	0	1.5475	5591	34469	56527	1105	1710
BC23	BC24	1	0	0	0	0.702114	0	0.8271	10509	35102	48586	1770	1464
BC23	BC25	1	0	0	0	0.693446	0	0.7677	10456	36481	46673	1808	1388
BC23	BC26	1	0	0	0	0.71843	0	0.8793	9358	33848	50135	1682	1479
BC23	BC27	1	0	0	0	0.679305	0	0.6639	10998	35831	43330	1943	1290
BC23	BC28	1	0	0	0	0.704943	0	0.9509	10358	35352	49302	1690	1607
BC23	BC29	1	0	0	0	0.621038	0	0.2961	8929	18032	20392	2239	663
BC23	BC30	1	0	0	0	0.680594	0	0.638	10838	34503	42602	1967	1255
BC23	BC31	1	0	0	0	0.711435	0	0.7639	9888	33706	49075	1796	1372
BC23	DZ	1	0	0	0	0.711339	0	1.0544	9636	36338	50350	1543	1627
BC24	BC25	1	0	0	0	0.684191	0	0.6615	11583	36047	46118	1947	1288
BC24	BC26	1	0	0	0	0.716542	0	0.844	9686	33599	50152	1712	1445
BC24	BC27	1	0	0	0	0.673997	0	0.6408	12073	34691	43476	1996	1279
BC24	BC28	1	0	0	0	0.725038	0	1.0549	9198	33904	52002	1547	1632
BC24	BC29	1	0	0	0	0.615817	0	0.3066	9420	17629	20414	2221	681
BC24	BC30	1	0	0	0	0.673635	0	0.6237	11991	33481	42563	2041	1273
BC24	BC31	1	0	0	0	0.70378	0	0.7096	11071	32814	48877	1880	1334
BC24	DZ	1	0	0	0	0.730489	0	1.2013	7897	36185	52350	1341	1611
BC25	BC26	1	0	0	0	0.698543	0	0.7375	10670	34646	47543	1840	1357
BC25	BC27	1	0	0	0	0.687849	0	0.771	11542	32909	45238	1891	1458
BC25	BC28	1	0	0	0	0.679782	0	0.7179	11657	37222	45644	1900	1364
BC25	BC29	1	0	0	0	0.644518	0	0.4957	8334	16898	21980	1963	973
BC25	BC30	1	0	0	0	0.724128	0	1.0089	8705	30867	47927	1581	1595
BC25	BC31	0.6156	0.338	0.0464	0.2154	0.767833	0	1.133	4965	32876	54347	1293	1465
BC25	DZ	1	0	0	0	0.69178	0	0.8709	10670	37744	47433	1673	1457
BC26	BC27	1	0	0	0	0.676905	0	0.5824	11628	34525	43265	2038	1187
BC26	BC28	1	0	0	0	0.705914	0	0.8808	10340	34754	49154	1703	1500
BC26	BC29	1	0	0	0	0.615438	0	0.2641	9329	17507	20185	2287	604
BC26	BC30	1	0	0	0	0.686604	0	0.6283	10752	33163	43302	1961	1232
BC26	BC31	1	0	0	0	0.718888	0	0.6952	10016	31638	50249	1857	1291
BC26	DZ	1	0	0	0	0.702655	0	0.8874	10361	36100	49088	1670	1482
BC27	BC28	1	0	0	0	0.678468	0	0.7225	11181	36180	43675	1888	1364
BC27	BC29	1	0	0	0	0.640008	0	0.5221	8540	15667	21276	1971	1029
BC27	BC30	1	0	0	0	0.678646	0	0.7977	12410	29298	42495	1883	1502
BC27	BC31	1	0	0	0	0.672686	0	0.5241	12069	33974	42728	2135	1119
BC27	DZ	1	0	0	0	0.675847	0	0.7452	10863	38112	43324	1782	1328
BC28	BC29	1	0	0	0	0.624311	0	0.3572	8882	18218	20788	2139	764
BC28	BC30	1	0	0	0	0.671416	0	0.6714	11957	34453	42406	1981	1330
BC28	BC31	1	0	0	0	0.698756	0	0.6966	11125	34120	48317	1895	1320
BC28	DZ	0.6698	0.2972	0.033	0.1816	0.760452	0.0049	1.8093	5720	35155	56381	1033	1869
BC29	BC30	1	0	0	0	0.697616	0	0.7905	6128	14554	23649	1580	1249
BC29	BC31	1	0	0	0	0.633926	0	0.2875	8748	16658	21243	2195	631
BC29	DZ	1	0	0	0	0.615215	0	0.2941	8886	19643	20089	2200	647
BC30	BC31	1	0	0	0	0.753759	0	0.9953	6932	28778	50876	1489	1482
BC30	DZ	1	0	0	0	0.673704	0	0.7343	10926	36921	42214	1810	1329
BC31	DZ	1	0	0	0	0.712571	0	0.8945	9935	34661	50264	1612	1442

## Sheet: Table S5
Table S5. GO Enrichment analysis results.
ONTOLOGY	ID	Description	GeneRatio	BgRatio	RichFactor	FoldEnrichment	zScore	pvalue	p.adjust	qvalue	geneID	Count	minus_log10_FDR	Significant	Description_wrapped
BP	GO:0007160	cell-matrix adhesion	6/87	241/18986	0.024896265560166	5.4331091715553	4.69915467189993	0.000842243441578196	0.26427365012776	0.250736365426585	BCL2L11/COL17A1/ITGA11/ACTN1/MAP4K4/ROCK2	6	0.577946136810009	FALSE	cell-matrix adhesion
BP	GO:0072384	organelle transport along microtubule	4/87	93/18986	0.043010752688172	9.38623161537511	5.50051532916459	0.000880347275998049	0.26427365012776	0.250736365426585	SYNE2/MREG/ACTR10/FEZ1	4	0.577946136810009	FALSE	organelle transport along microtubule
BP	GO:0006591	ornithine metabolic process	2/87	10/18986	0.2	43.6459770114943	9.15211033418683	0.000912036024335657	0.26427365012776	0.250736365426585	ARG2/ODC1	2	0.577946136810009	FALSE	ornithine metabolic process
BP	GO:0007044	cell-substrate junction assembly	4/87	96/18986	0.0416666666666667	9.09291187739464	5.39349106419564	0.000991252265834612	0.26427365012776	0.250736365426585	COL17A1/ACTN1/MAP4K4/ROCK2	4	0.577946136810009	FALSE	cell-substrate junction assembly
BP	GO:0043280	positive regulation of cysteine-type endopeptidase activity involved in apoptotic process	4/87	99/18986	0.0404040404040404	8.81736909323116	5.29105455059898	0.00111163850020301	0.26427365012776	0.250736365426585	BCL2L11/GRAMD4/BCL2L13/CRADD	4	0.577946136810009	FALSE	positive regulation of cysteine-type
BP	GO:0150115	cell-substrate junction organization	4/87	103/18986	0.0388349514563107	8.47494699252316	5.16103432628911	0.00128764152181673	0.26427365012776	0.250736365426585	COL17A1/ACTN1/MAP4K4/ROCK2	4	0.577946136810009	FALSE	cell-substrate junction organization
CC	GO:0005938	cell cortex	6/90	325/19960	0.0184615384615385	4.09435897435897	3.78519826549036	0.00352395960638503	0.31700395977377	0.297333224608615	ERC1/STK39/GMFB/CLIC5/PRKCB/ACTN1	6	0.498935312870081	FALSE	cell cortex
CC	GO:0030137	COPI-coated vesicle	2/90	25/19960	0.08	17.7422222222222	5.6372422299791	0.00563841461186434	0.31700395977377	0.297333224608615	PACSIN1/CCDC88A	2	0.498935312870081	FALSE	COPI-coated vesicle
CC	GO:0030864	cortical actin cytoskeleton	3/90	80/19960	0.0375	8.31666666666667	4.41307982922004	0.00567035750821847	0.31700395977377	0.297333224608615	GMFB/PRKCB/ACTN1	3	0.498935312870081	FALSE	cortical actin cytoskeleton
CC	GO:0005686	U2 snRNP	2/90	29/19960	0.0689655172413793	15.2950191570881	5.18454807967567	0.0075420562096379	0.31700395977377	0.297333224608615	SNRPD3/BUD13	2	0.498935312870081	FALSE	U2 snRNP
CC	GO:0098862	cluster of actin-based cell projections	4/90	173/19960	0.023121387283237	5.12780989081567	3.6698175417536	0.00781275386337	0.31700395977377	0.297333224608615	CLIC5/PRKCB/PCDH15/ACTN1	4	0.498935312870081	FALSE	cluster of actin-based cell projections
CC	GO:0005604	basement membrane	3/90	92/19960	0.0326086956521739	7.23188405797101	4.03206860639174	0.00833809507396547	0.31700395977377	0.297333224608615	COL17A1/FBLN1/PXDN	3	0.498935312870081	FALSE	basement membrane
MF	GO:0016504	peptidase activator activity	4/87	59/18737	0.0677966101694915	14.601207870641	7.14655837483033	0.0001624105177505	0.0430387872038824	0.0406881086574936	FBLN1/PSME4/BCL2L13/ROCK2	4	1.36613997521533	TRUE	peptidase activator activity
MF	GO:0005080	protein kinase C binding	3/87	52/18737	0.0576923076923077	12.4250663129973	5.63472204083567	0.00181315222305753	0.240242669555122	0.227121173204048	CCDC88A/PRKCB/FEZ1	3	0.619349854940705	FALSE	protein kinase C binding
MF	GO:0005201	extracellular matrix structural constituent	4/87	166/18737	0.0240963855421687	5.1895859299266	3.70310604064288	0.00747985325778008	0.3249586390301	0.307210153283669	COL17A1/FBLN1/PXDN/THSD4	4	0.488171912818378	FALSE	extracellular matrix structural
MF	GO:0001968	fibronectin binding	2/87	30/18737	0.0666666666666667	14.3578544061303	5.00096605731589	0.00852048167519914	0.3249586390301	0.307210153283669	FBLN1/IGFBP5	2	0.488171912818378	FALSE	fibronectin binding
MF	GO:0098918	structural constituent of synapse	2/87	31/18737	0.0645161290322581	13.8946978123841	4.90749875283712	0.0090808171379173	0.3249586390301	0.307210153283669	ERC1/ACTN1	2	0.488171912818378	FALSE	structural constituent of synapse
MF	GO:0015108	chloride transmembrane transporter activity	3/87	120/18737	0.025	5.38419540229885	3.2906699328685	0.0183905987629907	0.3249586390301	0.307210153283669	CLIC5/ANO3/SLC6A12	3	0.488171912818378	FALSE	chloride transmembrane transporter

## Sheet: Table S6
Table S6. KEGG Enrichment analysis results.
category	subcategory	ID	Description	GeneRatio	BgRatio	RichFactor	FoldEnrichment	zScore	pvalue	p.adjust	qvalue	geneID	Count	minus_log10_FDR	Significant	Description_wrapped
Human Diseases	Drug resistance: antineoplastic	hsa01521	EGFR tyrosine kinase inhibitor resistance	3/43	80/9399	0.0375	8.1968023255814	4.38234690608806	0.00573667551795229	0.271698653258331	0.241998800473008	BCL2L11/NRAS/PRKCB	3	0.565912514264939	FALSE	EGFR tyrosine kinase inhibitor resistance
Organismal Systems	Nervous system	hsa04727	GABAergic synapse	3/43	89/9399	0.0337078651685393	7.36791220276979	4.09189114058405	0.00770691430102878	0.271698653258331	0.241998800473008	GNB5/PRKCB/SLC6A12	3	0.565912514264939	FALSE	GABAergic synapse
NA	NA	hsa04517	IgSF CAM signaling	5/43	299/9399	0.0167224080267559	3.65520728008089	3.1631527866658	0.0112744951927777	0.271698653258331	0.241998800473008	ERC1/CNTNAP2/IL1RAPL2/PRKCB/ACTN1	5	0.565912514264939	FALSE	IgSF CAM signaling
Organismal Systems	Immune system	hsa04062	Chemokine signaling pathway	4/43	193/9399	0.0207253886010363	4.53018435956139	3.35928922754401	0.0113878664560707	0.271698653258331	0.241998800473008	GNB5/NRAS/PRKCB/ROCK2	4	0.565912514264939	FALSE	Chemokine signaling pathway
Human Diseases	Infectious disease: parasitic	hsa05146	Amoebiasis	3/43	103/9399	0.029126213592233	6.36644840821856	3.71248198508372	0.0114829639627461	0.271698653258331	0.241998800473008	ARG2/PRKCB/ACTN1	3	0.565912514264939	FALSE	Amoebiasis
Cellular Processes	Cellular community - eukaryotes	hsa04510	Focal adhesion	4/43	203/9399	0.0197044334975369	4.30702256844999	3.22918211122212	0.0135084724288442	0.271698653258331	0.241998800473008	ITGA11/PRKCB/ACTN1/ROCK2	4	0.565912514264939	FALSE	Focal adhesion
Organismal Systems	Nervous system	hsa04725	Cholinergic synapse	3/43	115/9399	0.0260869565217391	5.70212335692619	3.4393962562394	0.0154368183121494	0.271698653258331	0.241998800473008	GNB5/NRAS/PRKCB	3	0.565912514264939	FALSE	Cholinergic synapse
Organismal Systems	Nervous system	hsa04726	Serotonergic synapse	3/43	115/9399	0.0260869565217391	5.70212335692619	3.4393962562394	0.0154368183121494	0.271698653258331	0.241998800473008	GNB5/NRAS/PRKCB	3	0.565912514264939	FALSE	Serotonergic synapse
Organismal Systems	Immune system	hsa04670	Leukocyte transendothelial migration	3/43	116/9399	0.0258620689655172	5.65296712109062	3.41839027806656	0.0157968507026984	0.271698653258331	0.241998800473008	PRKCB/ACTN1/ROCK2	3	0.565912514264939	FALSE	Leukocyte transendothelial migration
Environmental Information Processing	Signal transduction	hsa04071	Sphingolipid signaling pathway	3/43	125/9399	0.024	5.24595348837209	3.23969059216994	0.0192510734853323	0.271698653258331	0.241998800473008	NRAS/PRKCB/ROCK2	3	0.565912514264939	FALSE	Sphingolipid signaling pathway
Human Diseases	Infectious disease: viral	hsa05163	Human cytomegalovirus infection	4/43	227/9399	0.0176211453744493	3.85165454359184	2.94838817012179	0.0195845094977884	0.271698653258331	0.241998800473008	GNB5/NRAS/PRKCB/ROCK2	4	0.565912514264939	FALSE	Human cytomegalovirus infection
Organismal Systems	Digestive system	hsa04973	Carbohydrate digestion and absorption	2/43	48/9399	0.0416666666666667	9.10755813953488	3.81758313538833	0.0201881220813198	0.271698653258331	0.241998800473008	PRKCB/G6PC2	2	0.565912514264939	FALSE	Carbohydrate digestion and absorption
Cellular Processes	Cell motility	hsa04810	Regulation of actin cytoskeleton	4/43	232/9399	0.0172413793103448	3.76864474739375	2.89470593868431	0.0210328544849155	0.271698653258331	0.241998800473008	ITGA11/NRAS/ACTN1/ROCK2	4	0.565912514264939	FALSE	Regulation of actin cytoskeleton
Metabolism	Amino acid metabolism	hsa00330	Arginine and proline metabolism	2/43	50/9399	0.04	8.74325581395349	3.72162723403937	0.0217985303955914	0.271698653258331	0.241998800473008	ARG2/ODC1	2	0.565912514264939	FALSE	Arginine and proline metabolism
Environmental Information Processing	Signal transduction	hsa04068	FoxO signaling pathway	3/43	133/9399	0.0225563909774436	4.93040741388355	3.09473940260946	0.0226466468361153	0.271698653258331	0.241998800473008	BCL2L11/NRAS/G6PC2	3	0.565912514264939	FALSE	FoxO signaling pathway

## Sheet: Table S7
Table S7. SpliceAI predictions for prioritized variants
CHROM	POS	REF	ALT	ALLELE	SYMBOL	DS_AG	DS_AL	DS_DG	DS_DL	DP_AG	DP_AL	DP_DG	DP_DL
2	58254526	G	T	T	CIAPIN1	0.01	0	0.02	0.99	52	-153	525	-1
12	3985222	T	G	G	PACSIN1	0.01	0	0.38	0.99	-916	287	32	-2

## Sheet: Table S8
Table S8. Locus-level novel expansions of short tandem repeats (STRs) results.
contig	start	end	motif	top_case_zscore	high_case_counts	counts
32	17947005	17947006	AAAAAAAAAAAAAAAAAAAC	1.67	DZ:1.99	1.99
22	18294423	18294424	AAAAAAAAAAAAAAAAAAT	1.72	DZ:1.99	1.99
29	40752314	40752315	AAAAAAAAAAAAAAAAAAT	1.7	DZ:1.99	1.99
37	6557474	6557475	AAAAAAAAAAAAAAAAAG	1.69	DZ:1.99	1.99
28	21588245	21588246	AAAAAAAAAAAAAAAAAT	1.83	DZ:1.99	1.99
23	35327907	35327908	AAAAAAAAAAAAAAAAT	1.68	DZ:1.99	1.99
24	3808864	3808865	AAAAAAAAAAAAAAC	1.7	DZ:1.99	1.99
4	33079978	33079979	AAAAAAAAATAAAAT	1.66	DZ:1.99	1.99
32	2980927	2980928	AAAAAAAGAAAG	1.7	DZ:1.99	1.99
30	8716366	8716713	AAAAAG	1.24	DZ:13.93	10.39,8.13,6.02,11.08,13.93
6	12622007	12622008	AAAAAG	1.69	DZ:1.99	1.99
6	1707846	1707847	AAAAAG	1.67	DZ:1.99	1.99
10	31082390	31082547	AAAAAGGAAAGG	1.04	DZ:7.96	3.86,6.02,7.49,7.96
29	13169997	13169998	AAAAAGGAAAGG	2.53	DZ:3.98	3.98
8	2279550	2279551	AAAACC	1.69	DZ:1.99	1.99
11	28102944	28102945	AAAAG	1.61	DZ:1.99	1.99
14	44651929	44651930	AAAAG	1.68	DZ:1.99	1.99
17	65070349	65070350	AAAAG	1.72	DZ:1.99	1.99
26	5057363	5057364	AAAAG	1.74	DZ:1.99	1.99
2	23469662	23469663	AAAAG	1.62	DZ:1.99	1.99
35	4670997	4670998	AAAAG	1.6	DZ:1.99	1.99
36	25590579	25590589	AAAAG	3.04	DZ:3.98	3.98
5	8039967	8039968	AAAAG	1.7	DZ:1.99	1.99
6	27793665	27793666	AAAAG	1.59	DZ:1.99	1.99
X	63664666	63664667	AAAAG	1.68	DZ:1.99	1.99
38	18952006	18952007	AAAAGAAAAGAAAG	2.88	DZ:5.97	5.97
3	17172219	17172220	AAAAGAAAAGAG	1.67	DZ:1.99	1.99
3	24833412	24833413	AAAAGAAGAAAGAAGAAG	3.12	DZ:3.98	3.98
13	46303580	46303581	AAAAGAGAATAAG	1.64	DZ:1.99	1.99
3	17172217	17172342	AAAAGGAAAG	1.52	DZ:7.96	5.08,5.77,7.96
6	64286309	64286310	AAAAGGAAAG	1.68	DZ:1.99	1.99
16	32250220	32250221	AAAAT	3.07	DZ:3.98	3.98
23	41755745	41755746	AAAAT	3.2	DZ:3.98	3.98
10	17426349	17426350	AAACCCTAACCC	1.7	DZ:1.99	1.99
10	189424	189425	AAACCCTAACCC	1.58	DZ:1.99	1.99
25	51707528	51707529	AAACCCTAACCC	1.58	DZ:1.99	1.99
16	263468	263469	AAACCCTAACCCTAACCC	1.74	DZ:1.99	1.99
18	30987	30988	AAACCCTAACCCTAACCC	1.66	DZ:1.99	1.99
19	700585	700586	AAACCCTAACCCTAACCC	1.63	DZ:1.99	1.99
27	79000	79001	AAACCCTAACCCTAACCC	1.69	DZ:1.99	1.99
2	159165	159166	AAACCCTAACCCTAACCC	1.56	DZ:1.99	1.99
34	12358864	12358865	AAACCCTAACCCTAACCC	1.68	DZ:1.99	1.99
3	43051604	43051605	AAACCCTAACCCTAACCC	1.58	DZ:1.99	1.99
4	296995	296996	AAACCCTAACCCTAACCC	1.56	DZ:1.99	1.99
6	40948303	40948304	AAACCCTAACCCTAACCC	1.62	DZ:1.99	1.99
9	234308	234309	AAACCCTAACCCTAACCC	1.75	DZ:1.99	1.99
18	30428	30429	AAACCTAACCCTAACCCT	1.68	DZ:1.99	1.99
1	62857	62858	AAACCTAACCCTAACCCT	1.77	DZ:1.99	1.99
24	368199	368200	AAACCTAACCCTAACCCT	1.7	DZ:1.99	1.99
9	223104	223112	AAACCTAACCCTAACCCT	3.07	DZ:3.98	3.98
21	32098834	32098835	AAACCTGCTGCT	1.78	DZ:1.99	1.99
10	11703600	11703601	AAAG	1.62	DZ:1.99	1.99
10	26178483	26178484	AAAG	1.77	DZ:1.99	1.99
10	30331913	30331914	AAAG	1.7	DZ:1.99	1.99
10	55549725	55549726	AAAG	1.67	DZ:1.99	1.99
12	12432262	12432263	AAAG	1.64	DZ:1.99	1.99
12	25427353	25427354	AAAG	1.65	DZ:1.99	1.99
12	35232833	35232834	AAAG	1.6	DZ:1.99	1.99
12	62310352	62310353	AAAG	1.68	DZ:1.99	1.99
12	7990211	7990212	AAAG	1.64	DZ:1.99	1.99
13	29116775	29116846	AAAG	1.53	DZ:7.96	5.47,5.40,5.29,7.96
13	47864207	47864208	AAAG	1.6	DZ:1.99	1.99
16	1279893	1279894	AAAG	1.64	DZ:1.99	1.99
16	1916278	1916279	AAAG	1.62	DZ:1.99	1.99
16	29790922	29790923	AAAG	1.76	DZ:1.99	1.99
16	31700269	31700270	AAAG	1.7	DZ:1.99	1.99
16	44321512	44321518	AAAG	3.1	DZ:3.98	3.98
16	58434818	58434819	AAAG	1.67	DZ:1.99	1.99
17	6845666	6845667	AAAG	1.58	DZ:1.99	1.99
18	1179904	1179928	AAAG	2.95	DZ:5.97	5.97
19	35275472	35275473	AAAG	1.69	DZ:1.99	1.99
19	45072381	45072382	AAAG	2.92	DZ:7.96	7.96
1	24722877	24722878	AAAG	1.75	DZ:1.99	1.99
1	63799862	63799863	AAAG	1.66	DZ:1.99	1.99
20	13369037	13369072	AAAG	1.12	DZ:3.98	4.94,3.98
20	25717120	25717121	AAAG	1.63	DZ:1.99	1.99
21	34131511	34131512	AAAG	1.6	DZ:1.99	1.99
21	4512783	4512784	AAAG	1.75	DZ:1.99	1.99
22	10884132	10884544	AAAG	1.78	DZ:5.97	4.94,5.97
22	27524171	27524172	AAAG	1.72	DZ:1.99	1.99
22	28996348	28996349	AAAG	1.59	DZ:1.99	1.99
22	57979928	57979929	AAAG	1.73	DZ:1.99	1.99
24	32929183	32929184	AAAG	1.66	DZ:1.99	1.99
24	33246990	33246991	AAAG	1.79	DZ:1.99	1.99
25	1746386	1746387	AAAG	1.59	DZ:1.99	1.99
26	23103976	23103977	AAAG	1.75	DZ:1.99	1.99
26	31317568	31317569	AAAG	3.05	DZ:3.98	3.98
27	27352794	27352795	AAAG	1.67	DZ:1.99	1.99
27	3615197	3615357	AAAG	3.45	DZ:5.97	5.97
27	5341541	5341542	AAAG	1.65	DZ:1.99	1.99
28	5305864	5305865	AAAG	1.73	DZ:1.99	1.99
29	22110743	22110744	AAAG	1.61	DZ:1.99	1.99
2	40574414	40574415	AAAG	1.71	DZ:1.99	1.99
31	11523058	11523400	AAAG	1.03	DZ:5.97	5.20,5.88,5.97
31	2173258	2173259	AAAG	1.75	DZ:1.99	1.99
32	33786414	33786415	AAAG	1.62	DZ:1.99	1.99
34	1237621	1237622	AAAG	1.75	DZ:1.99	1.99
34	1565793	1565794	AAAG	3.45	DZ:3.98	3.98
34	18352942	18352943	AAAG	1.66	DZ:1.99	1.99
35	25804498	25804499	AAAG	1.83	DZ:1.99	1.99
36	15252701	15252702	AAAG	1.67	DZ:1.99	1.99
37	22955303	22955304	AAAG	1.61	DZ:1.99	1.99
3	13482615	13482616	AAAG	1.5	DZ:1.99	1.99
3	22589968	22590126	AAAG	2.41	DZ:3.98	3.98
3	67689610	67689611	AAAG	1.67	DZ:1.99	1.99
3	7057243	7057244	AAAG	1.67	DZ:1.99	1.99
3	78529941	78529942	AAAG	2.72	DZ:3.98	3.98
4	13451833	13451834	AAAG	1.66	DZ:1.99	1.99
4	74796760	74796761	AAAG	1.61	DZ:1.99	1.99
4	79224771	79224772	AAAG	2.54	DZ:3.98	3.98
4	81379499	81379500	AAAG	1.66	DZ:1.99	1.99
5	44869461	44869462	AAAG	1.72	DZ:1.99	1.99
5	79381759	79381760	AAAG	1.74	DZ:1.99	1.99
5	82095819	82095820	AAAG	1.68	DZ:1.99	1.99
6	49474280	49474281	AAAG	1.62	DZ:1.99	1.99
6	51005433	51005933	AAAG	2.05	DZ:17.91	5.47,8.13,5.40,6.02,7.19,8.22,7.47,5.98,5.29,13.68,17.91
6	64535751	64535752	AAAG	1.58	DZ:1.99	1.99
6	68279860	68279944	AAAG	2.74	DZ:3.98	3.98
6	6891370	6891371	AAAG	1.62	DZ:1.99	1.99
7	29614861	29614862	AAAG	1.75	DZ:1.99	1.99
7	77805802	77806338	AAAG	1.25	DZ:17.91	6.41,10.39,16.93,17.91
7	81068294	81068295	AAAG	3.01	DZ:3.98	3.98
8	62682179	62682180	AAAG	2.49	DZ:3.98	3.98
8	64663319	64663320	AAAG	1.62	DZ:1.99	1.99
8	899365	899366	AAAG	1.65	DZ:1.99	1.99
9	51642765	51642766	AAAG	1.74	DZ:1.99	1.99
9	8296791	8296792	AAAG	1.54	DZ:1.99	1.99
X	33935826	33935827	AAAG	1.81	DZ:1.99	1.99
9	10078707	10078708	AAAGAAAGAAAGAGAG	1.71	DZ:1.99	1.99
X	33935826	33935827	AAAGAAAGAAAGAGAG	1.67	DZ:1.99	1.99
X	33935826	33935827	AAAGAAAGAAAGATAG	1.75	DZ:1.99	1.99
5	14881169	14881170	AAAGAAAGG	1.74	DZ:1.99	1.99
8	46147732	46147733	AAAGAGAG	1.63	DZ:1.99	1.99
13	35887041	35887243	AAAGG	3.32	DZ:3.98	3.98
17	6745436	6745437	AAAGG	1.59	DZ:1.99	1.99
1	4551846	4551907	AAAGG	1.42	DZ:11.94	10.80,11.94
26	17098220	17098221	AAAGG	1.76	DZ:1.99	1.99
26	35817302	35817303	AAAGG	1.38	DZ:3.98	3.86,3.98
27	35053923	35053924	AAAGG	1.66	DZ:1.99	1.99
33	3887765	3887766	AAAGG	1.73	DZ:1.99	1.99
33	3937982	3937996	AAAGG	1.03	DZ:3.98	4.94,3.98
3	78925154	78925216	AAAGG	1.05	DZ:3.98	5.08,3.98
4	3069629	3069630	AAAGG	1.63	DZ:1.99	1.99
X	113560267	113560268	AAAGG	1.68	DZ:1.99	1.99
2	20216224	20216225	AAAGGAAAGGG	1.61	DZ:1.99	1.99
10	14933079	14933080	AAAGGAAG	1.65	DZ:1.99	1.99
18	39034629	39034630	AAAGGAAG	1.52	DZ:1.99	1.99
19	52614733	52614734	AAAGGAAG	1.6	DZ:1.99	1.99
1	28826062	28826063	AAAGGAAG	1.63	DZ:1.99	1.99
2	68362167	68362168	AAAGGAAG	1.59	DZ:1.99	1.99
30	11164366	11164856	AAAGGAAG	2.52	DZ:25.88	5.20,8.13,6.02,11.08,16.93,11.85,25.88
3	56658415	56658416	AAAGGAAG	2.81	DZ:3.98	3.98
5	22644580	22645301	AAAGGAAG	1.85	DZ:31.85	10.95,5.92,3.86,12.82,15.59,8.13,20.97,5.40,20.09,11.76,11.18,20.61,25.38,11.08,11.29,28.52,5.92,17.30,20.52,4.94,25.38,22.43,11.85,31.85
11	43976234	43976235	AAAGGAAGGG	1.63	DZ:1.99	1.99
38	4559529	4559530	AAAGGGAG	1.73	DZ:1.99	1.99
17	12691881	12691882	AAAT	1.7	DZ:1.99	1.99
29	5980292	5980293	AAAT	1.77	DZ:1.99	1.99
36	31085100	31085101	AAAT	1.79	DZ:1.99	1.99
38	22250518	22250519	AAAT	1.66	DZ:1.99	1.99
3	60762773	60762774	AACAGACCCTGGCACTGG	1.57	DZ:1.99	1.99
8	18831785	18831786	AACCAAGGCGGCGGCGAT	1.65	DZ:1.99	1.99
1	123555822	123555823	AACCATAACCCT	1.68	DZ:1.99	1.99
24	304740	304741	AACCCGAACCCGAACCCT	1.68	DZ:1.99	1.99
11	83759	83760	AACCCGAACCCT	1.7	DZ:1.99	1.99
2	19778	19779	AACCCGAACCCTAACCCT	1.67	DZ:1.99	1.99
14	61104036	61104037	AACCCGTACCCGTACCCT	1.77	DZ:1.99	1.99
13	1426747	1426748	AACCCGTACCCTAACCCT	1.69	DZ:1.99	1.99
2	19778	19779	AACCCGTACCCTAACCCT	1.69	DZ:1.99	1.99
4	35933425	35933426	AACCCGTACCCTAACCCT	1.62	DZ:1.99	1.99
5	56573284	56573285	AACCCGTACCCTAACCCT	1.71	DZ:1.99	1.99
10	17460602	17460603	AACCCGTTCCCT	1.65	DZ:1.99	1.99
10	10736265	10736266	AACCCT	1.65	DZ:1.99	1.99
10	1092676	1092677	AACCCT	1.64	DZ:1.99	1.99
10	11002939	11002940	AACCCT	2.85	DZ:5.97	5.97
10	11210634	11210635	AACCCT	1.63	DZ:1.99	1.99
10	11403486	11403487	AACCCT	1.67	DZ:1.99	1.99
10	154545	155758	AACCCT	2.43	DZ:21.89	5.08,10.58,6.84,21.89
10	16730921	16732462	AACCCT	1.66	DZ:9.95	6.02,5.70,6.84,9.95
10	17006989	17007278	AACCCT	1.25	DZ:9.95	10.58,9.95
10	17426420	17429003	AACCCT	1.57	DZ:27.87	5.92,24.39,10.80,7.49,5.88,5.29,17.77,14.95,27.87
10	17457160	17458850	AACCCT	1.05	DZ:15.92	5.47,5.92,5.20,16.26,5.08,5.70,5.92,6.84,4.94,12.69,15.92
10	20548023	20548024	AACCCT	1.68	DZ:1.99	1.99
10	22511028	22511029	AACCCT	1.65	DZ:1.99	1.99
10	23221341	23221342	AACCCT	1.64	DZ:1.99	1.99
10	23898468	23898469	AACCCT	1.69	DZ:1.99	1.99
10	28007703	28007704	AACCCT	1.76	DZ:1.99	1.99
10	33414220	33414221	AACCCT	1.74	DZ:1.99	1.99
10	33840387	33840388	AACCCT	1.66	DZ:1.99	1.99
10	35322126	35322127	AACCCT	1.75	DZ:1.99	1.99
10	38637512	38637513	AACCCT	1.66	DZ:1.99	1.99
10	41932199	41932200	AACCCT	2.41	DZ:3.98	3.98
10	47033527	47033528	AACCCT	1.6	DZ:1.99	1.99
10	47292866	47292867	AACCCT	1.67	DZ:1.99	1.99
10	50100903	50100904	AACCCT	1.65	DZ:1.99	1.99
10	57108928	57108929	AACCCT	1.68	DZ:1.99	1.99
10	59328297	59328298	AACCCT	1.7	DZ:1.99	1.99
10	62918601	62918602	AACCCT	1.68	DZ:1.99	1.99
10	63440375	63440376	AACCCT	1.64	DZ:1.99	1.99
10	66020076	66020077	AACCCT	1.73	DZ:1.99	1.99
10	6605339	6605340	AACCCT	1.73	DZ:1.99	1.99
10	66994503	66994504	AACCCT	1.69	DZ:1.99	1.99
10	70627917	70627918	AACCCT	1.75	DZ:1.99	1.99
11	120621	123168	AACCCT	2.29	DZ:19.90	5.92,5.08,5.29,6.84,19.90
11	15317509	15317510	AACCCT	1.73	DZ:1.99	1.99
11	18101196	18101197	AACCCT	1.68	DZ:1.99	1.99
11	202674	202675	AACCCT	1.72	DZ:1.99	1.99
11	2461167	2461168	AACCCT	1.71	DZ:1.99	1.99
11	2699800	2699801	AACCCT	1.67	DZ:1.99	1.99
11	34158694	34158695	AACCCT	1.7	DZ:1.99	1.99
11	34801925	34801926	AACCCT	1.61	DZ:1.99	1.99
11	35574426	35574427	AACCCT	1.6	DZ:1.99	1.99
11	38445365	38445366	AACCCT	1.67	DZ:1.99	1.99
11	43119809	43119810	AACCCT	1.69	DZ:1.99	1.99
11	43243402	43243403	AACCCT	1.66	DZ:1.99	1.99
11	47822711	47822712	AACCCT	1.68	DZ:1.99	1.99
11	62317903	62317904	AACCCT	1.71	DZ:1.99	1.99
11	72129926	72129927	AACCCT	1.71	DZ:1.99	1.99
11	7575710	7575711	AACCCT	1.81	DZ:1.99	1.99
12	10472434	10472435	AACCCT	1.65	DZ:1.99	1.99
12	11115237	11115238	AACCCT	1.69	DZ:1.99	1.99
12	18991749	18991750	AACCCT	1.63	DZ:1.99	1.99
12	19011464	19011465	AACCCT	1.75	DZ:1.99	1.99
12	19610895	19610896	AACCCT	1.6	DZ:1.99	1.99
12	19705698	19705699	AACCCT	1.55	DZ:1.99	1.99
12	25652953	25652954	AACCCT	1.6	DZ:1.99	1.99
12	37098085	37098086	AACCCT	1.73	DZ:1.99	1.99
12	37253555	37253556	AACCCT	1.64	DZ:1.99	1.99
12	37311021	37311022	AACCCT	1.66	DZ:1.99	1.99
12	37698469	37698470	AACCCT	2.32	DZ:3.98	3.98
12	42843184	42843185	AACCCT	1.76	DZ:1.99	1.99
12	44278347	44278348	AACCCT	3.01	DZ:3.98	3.98
12	46976271	46976272	AACCCT	1.66	DZ:1.99	1.99
12	50432601	50432602	AACCCT	1.72	DZ:1.99	1.99
12	54348511	54348512	AACCCT	1.68	DZ:1.99	1.99
12	56392	56720	AACCCT	1.04	DZ:3.98	5.47,3.98
12	57663	58386	AACCCT	1.02	DZ:5.97	5.29,5.77,5.97
12	62105132	62105133	AACCCT	1.65	DZ:1.99	1.99
12	67734852	67734853	AACCCT	2.49	DZ:3.98	3.98
12	71220706	71220707	AACCCT	1.68	DZ:1.99	1.99
12	8294689	8294690	AACCCT	1.53	DZ:1.99	1.99
12	9447902	9447903	AACCCT	1.71	DZ:1.99	1.99
13	11878704	11878705	AACCCT	2.42	DZ:3.98	3.98
13	16615975	16615976	AACCCT	3.38	DZ:5.97	5.97
13	16885857	16885858	AACCCT	1.6	DZ:1.99	1.99
13	27025537	27025538	AACCCT	1.59	DZ:1.99	1.99
13	27536167	27536168	AACCCT	1.63	DZ:1.99	1.99
13	29620425	29620426	AACCCT	3.53	DZ:3.98	3.98
13	32184619	32184620	AACCCT	2.27	DZ:3.98	3.98
13	33203505	33203506	AACCCT	1.69	DZ:1.99	1.99
13	38907046	38907047	AACCCT	2.33	DZ:3.98	3.98
13	40174171	40174172	AACCCT	1.71	DZ:1.99	1.99
13	4374392	4374393	AACCCT	1.66	DZ:1.99	1.99
13	46013	46014	AACCCT	2.64	DZ:3.98	3.98
13	51871013	51871014	AACCCT	1.69	DZ:1.99	1.99
13	9448466	9448467	AACCCT	1.65	DZ:1.99	1.99
14	1256201	1256202	AACCCT	2.7	DZ:3.98	3.98
14	13685164	13685165	AACCCT	1.77	DZ:1.99	1.99
14	17291136	17291137	AACCCT	1.71	DZ:1.99	1.99
14	18302550	18302551	AACCCT	2.86	DZ:3.98	3.98
14	18597321	18597322	AACCCT	2.04	DZ:3.98	3.98
14	21614836	21614837	AACCCT	1.68	DZ:1.99	1.99
14	23178375	23178376	AACCCT	2.77	DZ:7.96	7.96
14	26832257	26832258	AACCCT	1.7	DZ:1.99	1.99
14	37804742	37804743	AACCCT	1.73	DZ:1.99	1.99
14	38027726	38027727	AACCCT	1.63	DZ:1.99	1.99
14	38801219	38801220	AACCCT	1.59	DZ:1.99	1.99
14	39062790	39062791	AACCCT	1.64	DZ:1.99	1.99
14	46744807	46744808	AACCCT	1.7	DZ:1.99	1.99
14	52736298	52736299	AACCCT	1.73	DZ:1.99	1.99
15	10620	10621	AACCCT	1.71	DZ:1.99	1.99
15	11361418	11361419	AACCCT	1.71	DZ:1.99	1.99
15	144440	144441	AACCCT	1.58	DZ:1.99	1.99
15	1650322	1650323	AACCCT	1.65	DZ:1.99	1.99
15	20107169	20107170	AACCCT	2.91	DZ:3.98	3.98
15	29019316	29019317	AACCCT	1.62	DZ:1.99	1.99
15	35946131	35946132	AACCCT	1.74	DZ:1.99	1.99
15	36062475	36062476	AACCCT	1.64	DZ:1.99	1.99
15	40336766	40336767	AACCCT	1.7	DZ:1.99	1.99
15	44838	47990	AACCCT	1.21	DZ:23.88	11.84,5.20,10.49,7.49,5.15,5.29,5.64,11.41,5.77,6.84,4.94,25.38,5.92,23.88
15	49510021	49510022	AACCCT	1.66	DZ:1.99	1.99
15	50983378	50983379	AACCCT	3.58	DZ:3.98	3.98
15	53380504	53380505	AACCCT	1.6	DZ:1.99	1.99
15	5365467	5365468	AACCCT	1.74	DZ:1.99	1.99
15	55899446	55899447	AACCCT	1.64	DZ:1.99	1.99
15	63928169	63928170	AACCCT	1.51	DZ:1.99	1.99
15	8199645	8199646	AACCCT	1.66	DZ:1.99	1.99
16	1614156	1614157	AACCCT	3.52	DZ:3.98	3.98
16	16463358	16463359	AACCCT	1.63	DZ:1.99	1.99
16	22009680	22009683	AACCCT	3.24	DZ:3.98	3.98
16	22712952	22712953	AACCCT	1.66	DZ:1.99	1.99
16	22908063	22908064	AACCCT	1.75	DZ:1.99	1.99
16	2559559	2559560	AACCCT	1.65	DZ:1.99	1.99
16	25661141	25661142	AACCCT	1.7	DZ:1.99	1.99
16	28752042	28752043	AACCCT	1.63	DZ:1.99	1.99
16	33695478	33695479	AACCCT	1.65	DZ:1.99	1.99
16	3627700	3627701	AACCCT	1.61	DZ:1.99	1.99
16	36743284	36743285	AACCCT	1.71	DZ:1.99	1.99
16	38592067	38592068	AACCCT	1.7	DZ:1.99	1.99
16	44524032	44524033	AACCCT	1.66	DZ:1.99	1.99
16	49870484	49870485	AACCCT	2.44	DZ:3.98	3.98
16	58095777	58095778	AACCCT	3.38	DZ:5.97	5.97
16	60275007	60275008	AACCCT	1.69	DZ:1.99	1.99
17	12153220	12153221	AACCCT	1.69	DZ:1.99	1.99
17	13950509	13950510	AACCCT	1.7	DZ:1.99	1.99
17	17525794	17525795	AACCCT	1.66	DZ:1.99	1.99
17	2167396	2167397	AACCCT	1.6	DZ:1.99	1.99
17	21895775	21895776	AACCCT	1.69	DZ:1.99	1.99
17	22097189	22097190	AACCCT	3.34	DZ:3.98	3.98
17	22278914	22278915	AACCCT	1.66	DZ:1.99	1.99
17	27494930	27494931	AACCCT	1.65	DZ:1.99	1.99
17	29650986	29650987	AACCCT	1.62	DZ:1.99	1.99
17	33789970	33789971	AACCCT	3.05	DZ:3.98	3.98
17	39725251	39725252	AACCCT	1.78	DZ:1.99	1.99
17	41867426	41867427	AACCCT	1.76	DZ:1.99	1.99
17	43923483	43923484	AACCCT	2.36	DZ:3.98	3.98
17	45001875	45001876	AACCCT	1.64	DZ:1.99	1.99
17	47480662	47480663	AACCCT	1.61	DZ:1.99	1.99
17	49866902	49866903	AACCCT	2.64	DZ:3.98	3.98
17	55905706	55905707	AACCCT	1.58	DZ:1.99	1.99
17	57484852	57484853	AACCCT	2.64	DZ:3.98	3.98
17	65068255	65068256	AACCCT	1.62	DZ:1.99	1.99
17	65086955	65086956	AACCCT	1.66	DZ:1.99	1.99
17	6757261	6757262	AACCCT	1.72	DZ:1.99	1.99
18	11242651	11242652	AACCCT	1.63	DZ:1.99	1.99
18	12983096	12983097	AACCCT	1.7	DZ:1.99	1.99
18	24001775	24001776	AACCCT	2.95	DZ:3.98	3.98
18	25550883	25552987	AACCCT	2.1	DZ:17.91	10.49,6.70,5.92,6.84,4.94,12.69,7.48,17.91
18	27307926	27307927	AACCCT	3.45	DZ:3.98	3.98
18	41725080	41725081	AACCCT	1.69	DZ:1.99	1.99
18	42757592	42757593	AACCCT	1.66	DZ:1.99	1.99
18	47786553	47786554	AACCCT	1.57	DZ:1.99	1.99
18	55171107	55171108	AACCCT	1.78	DZ:1.99	1.99
18	55458848	55458849	AACCCT	1.59	DZ:1.99	1.99
18	58582	59338	AACCCT	3.64	DZ:15.92	5.92,7.43,5.08,5.29,5.70,6.84,4.94,7.48,15.92
18	5996543	5996544	AACCCT	1.67	DZ:1.99	1.99
19	133891	137811	AACCCT	1.77	DZ:19.90	5.47,8.13,5.59,5.08,11.41,5.77,4.94,14.95,19.90
19	172031	172032	AACCCT	1.65	DZ:1.99	1.99
19	1755774	1755775	AACCCT	2.62	DZ:5.97	5.97
19	1928597	1928635	AACCCT	2.83	DZ:7.96	7.96
19	20676893	20676894	AACCCT	1.63	DZ:1.99	1.99
19	219547	219548	AACCCT	1.59	DZ:1.99	1.99
19	221016	221017	AACCCT	1.67	DZ:1.99	1.99
19	23472675	23472676	AACCCT	1.7	DZ:1.99	1.99
19	2513428	2513429	AACCCT	1.63	DZ:1.99	1.99
19	25480478	25480479	AACCCT	1.71	DZ:1.99	1.99
19	257305	257306	AACCCT	1.68	DZ:1.99	1.99
19	258276	258277	AACCCT	1.68	DZ:1.99	1.99
19	259150	259151	AACCCT	1.62	DZ:1.99	1.99
19	26945591	26945592	AACCCT	1.64	DZ:1.99	1.99
19	31619528	31619529	AACCCT	1.74	DZ:1.99	1.99
19	34941666	34941667	AACCCT	1.69	DZ:1.99	1.99
19	39884	40306	AACCCT	2.16	DZ:13.93	5.40,7.19,5.64,5.70,4.94,7.48,13.93
19	449960	450237	AACCCT	2.79	DZ:3.98	3.98
19	555149	556173	AACCCT	1.51	DZ:13.93	7.19,6.70,5.98,5.92,12.69,13.93
19	557959	558930	AACCCT	1.79	DZ:9.95	5.47,6.02,5.29,6.84,9.95
19	699872	704110	AACCCT	2.15	DZ:51.75	5.40,7.49,7.47,5.08,15.87,5.54,28.52,4.94,25.38,51.75
19	77950	80988	AACCCT	1.81	DZ:21.89	3.86,6.41,15.59,6.02,7.19,5.59,5.15,5.08,5.29,5.70,11.53,6.84,4.94,21.89
1	101613120	101613121	AACCCT	3.14	DZ:3.98	3.98
1	102448478	102448479	AACCCT	1.61	DZ:1.99	1.99
1	105763	105822	AACCCT	1.54	DZ:9.95	5.59,7.48,9.95
1	111134125	111134126	AACCCT	2.62	DZ:3.98	3.98
1	11470378	11470379	AACCCT	1.72	DZ:1.99	1.99
1	119790491	119790492	AACCCT	3.54	DZ:3.98	3.98
1	120404701	120404702	AACCCT	1.7	DZ:1.99	1.99
1	122626763	122626764	AACCCT	2.73	DZ:3.98	3.98
1	122632235	122632236	AACCCT	1.57	DZ:1.99	1.99
1	122823731	122823732	AACCCT	1.56	DZ:1.99	1.99
1	123472596	123472597	AACCCT	1.57	DZ:1.99	1.99
1	123555618	123555902	AACCCT	2.33	DZ:7.96	7.96
1	12942876	12942877	AACCCT	3.45	DZ:3.98	3.98
1	13630760	13630761	AACCCT	1.72	DZ:1.99	1.99
1	13677478	13677479	AACCCT	1.79	DZ:1.99	1.99
1	15753245	15753246	AACCCT	1.69	DZ:1.99	1.99
1	21742704	21742705	AACCCT	1.63	DZ:1.99	1.99
1	24051042	24051043	AACCCT	2.66	DZ:3.98	3.98
1	33112719	33112720	AACCCT	1.65	DZ:1.99	1.99
1	44141442	44141443	AACCCT	1.71	DZ:1.99	1.99
1	44169753	44169754	AACCCT	1.66	DZ:1.99	1.99
1	48824155	48824156	AACCCT	3.5	DZ:3.98	3.98
1	50471988	50471989	AACCCT	1.75	DZ:1.99	1.99
1	53699472	53699473	AACCCT	2.96	DZ:3.98	3.98
1	54987910	54987911	AACCCT	2.77	DZ:3.98	3.98
1	55135272	55135273	AACCCT	1.63	DZ:1.99	1.99
1	60004990	60004991	AACCCT	2.54	DZ:5.97	5.97
1	69167814	69167815	AACCCT	1.66	DZ:1.99	1.99
1	7103741	7103742	AACCCT	1.6	DZ:1.99	1.99
1	71461479	71461480	AACCCT	1.67	DZ:1.99	1.99
1	72671562	72671563	AACCCT	3.26	DZ:3.98	3.98
1	73438407	73438408	AACCCT	1.67	DZ:1.99	1.99
1	74509621	74509622	AACCCT	1.63	DZ:1.99	1.99
1	79980048	79980049	AACCCT	1.66	DZ:1.99	1.99
1	81224746	81224747	AACCCT	1.61	DZ:1.99	1.99
1	85669175	85669176	AACCCT	1.75	DZ:1.99	1.99
1	91339300	91339301	AACCCT	1.64	DZ:1.99	1.99
1	94489	95129	AACCCT	2.24	DZ:21.89	7.19,11.76,5.59,5.08,13.68,11.85,21.89
1	94842803	94842804	AACCCT	1.66	DZ:1.99	1.99
1	95236610	95236611	AACCCT	1.77	DZ:1.99	1.99
1	95742476	95742477	AACCCT	1.69	DZ:1.99	1.99
1	97279162	97279163	AACCCT	1.62	DZ:1.99	1.99
20	16183520	16183521	AACCCT	1.68	DZ:1.99	1.99
20	17422330	17422331	AACCCT	1.75	DZ:1.99	1.99
20	27721227	27721228	AACCCT	1.71	DZ:1.99	1.99
20	30405886	30405887	AACCCT	1.55	DZ:1.99	1.99
20	34517492	34517493	AACCCT	1.71	DZ:1.99	1.99
20	3607341	3607342	AACCCT	1.65	DZ:1.99	1.99
20	36352710	36352711	AACCCT	1.71	DZ:1.99	1.99
20	41766937	41766938	AACCCT	1.61	DZ:1.99	1.99
20	47290665	47290666	AACCCT	1.75	DZ:1.99	1.99
20	47793911	47793912	AACCCT	1.67	DZ:1.99	1.99
20	50385220	50385221	AACCCT	1.72	DZ:1.99	1.99
20	50663818	50663819	AACCCT	1.65	DZ:1.99	1.99
21	10104681	10104682	AACCCT	1.72	DZ:1.99	1.99
21	1189975	1189976	AACCCT	2.94	DZ:3.98	3.98
21	2754232	2754233	AACCCT	1.66	DZ:1.99	1.99
21	33573668	33573669	AACCCT	2.7	DZ:3.98	3.98
21	35136777	35136778	AACCCT	2.86	DZ:3.98	3.98
21	48259391	48259392	AACCCT	1.6	DZ:1.99	1.99
21	49468488	49468489	AACCCT	1.74	DZ:1.99	1.99
21	5307075	5307076	AACCCT	1.71	DZ:1.99	1.99
21	6896152	6896153	AACCCT	1.66	DZ:1.99	1.99
22	10110605	10110606	AACCCT	1.69	DZ:1.99	1.99
22	12889098	12889099	AACCCT	1.7	DZ:1.99	1.99
22	13547942	13547943	AACCCT	1.66	DZ:1.99	1.99
22	15003803	15003804	AACCCT	1.77	DZ:1.99	1.99
22	18424198	18424199	AACCCT	1.67	DZ:1.99	1.99
22	20423047	20423048	AACCCT	1.64	DZ:1.99	1.99
22	22261196	22261197	AACCCT	1.71	DZ:1.99	1.99
22	24509584	24509585	AACCCT	1.71	DZ:1.99	1.99
22	2542993	2542994	AACCCT	1.65	DZ:1.99	1.99
22	29346926	29346927	AACCCT	1.61	DZ:1.99	1.99
22	30297042	30297043	AACCCT	1.7	DZ:1.99	1.99
22	32194342	32194343	AACCCT	1.61	DZ:1.99	1.99
22	33759286	33759287	AACCCT	1.6	DZ:1.99	1.99
22	3535709	3535710	AACCCT	1.7	DZ:1.99	1.99
22	45087137	45087138	AACCCT	1.64	DZ:1.99	1.99
22	47843936	47843937	AACCCT	1.73	DZ:1.99	1.99
22	48277719	48277720	AACCCT	1.72	DZ:1.99	1.99
22	48448629	48448630	AACCCT	1.65	DZ:1.99	1.99
22	55475175	55475176	AACCCT	1.63	DZ:1.99	1.99
22	620347	620348	AACCCT	1.61	DZ:1.99	1.99
22	735595	735596	AACCCT	3.2	DZ:3.98	3.98
23	11246258	11246259	AACCCT	1.7	DZ:1.99	1.99
23	16845143	16845144	AACCCT	1.72	DZ:1.99	1.99
23	17403198	17403199	AACCCT	3.56	DZ:3.98	3.98
23	19459754	19459755	AACCCT	1.74	DZ:1.99	1.99
23	2298983	2298984	AACCCT	1.63	DZ:1.99	1.99
23	24550070	24550071	AACCCT	1.65	DZ:1.99	1.99
23	28244376	28244377	AACCCT	1.68	DZ:1.99	1.99
23	28354529	28354530	AACCCT	1.65	DZ:1.99	1.99
23	33201557	33201558	AACCCT	1.67	DZ:1.99	1.99
23	37075974	37075975	AACCCT	2.44	DZ:3.98	3.98
23	38126460	38126461	AACCCT	1.67	DZ:1.99	1.99
23	38860058	38860059	AACCCT	1.58	DZ:1.99	1.99
23	39404103	39404104	AACCCT	1.63	DZ:1.99	1.99
23	40649655	40649656	AACCCT	1.65	DZ:1.99	1.99
23	42612792	42612793	AACCCT	1.66	DZ:1.99	1.99
23	43053846	43053847	AACCCT	1.66	DZ:1.99	1.99
23	43634200	43634201	AACCCT	2.94	DZ:3.98	3.98
23	4906145	4906146	AACCCT	2.39	DZ:5.97	5.97
23	50015959	50015960	AACCCT	1.78	DZ:1.99	1.99
23	50137014	50137015	AACCCT	1.7	DZ:1.99	1.99
23	50202654	50202655	AACCCT	1.66	DZ:1.99	1.99
23	52609925	52609926	AACCCT	1.68	DZ:1.99	1.99
23	6403732	6403733	AACCCT	1.62	DZ:1.99	1.99
23	8299103	8299104	AACCCT	1.66	DZ:1.99	1.99
24	11349972	11349973	AACCCT	1.54	DZ:1.99	1.99
24	15499846	15499847	AACCCT	1.65	DZ:1.99	1.99
24	15972109	15972110	AACCCT	1.67	DZ:1.99	1.99
24	2068751	2068752	AACCCT	1.71	DZ:1.99	1.99
24	21447835	21447836	AACCCT	1.55	DZ:1.99	1.99
24	21926216	21926327	AACCCT	2.62	DZ:5.97	5.97
24	31490299	31490300	AACCCT	1.73	DZ:1.99	1.99
24	40712922	40712923	AACCCT	1.59	DZ:1.99	1.99
24	7484350	7484351	AACCCT	1.69	DZ:1.99	1.99
24	7761182	7761183	AACCCT	1.71	DZ:1.99	1.99
25	1384645	1384646	AACCCT	1.57	DZ:1.99	1.99
25	188709	188710	AACCCT	2.32	DZ:5.97	5.97
25	28251031	28251032	AACCCT	2.93	DZ:3.98	3.98
25	28311284	28311285	AACCCT	1.71	DZ:1.99	1.99
25	31201255	31201256	AACCCT	1.74	DZ:1.99	1.99
25	3230257	3230258	AACCCT	1.7	DZ:1.99	1.99
25	33561797	33561798	AACCCT	1.64	DZ:1.99	1.99
25	34148047	34148048	AACCCT	1.76	DZ:1.99	1.99
25	409001	409002	AACCCT	1.61	DZ:1.99	1.99
25	41227817	41227818	AACCCT	1.77	DZ:1.99	1.99
25	46120152	46120153	AACCCT	2.88	DZ:3.98	3.98
25	6354894	6354895	AACCCT	3.41	DZ:7.96	7.96
25	7035843	7035844	AACCCT	1.62	DZ:1.99	1.99
25	7601944	7601945	AACCCT	3.2	DZ:3.98	3.98
25	8283411	8283412	AACCCT	1.57	DZ:1.99	1.99
25	885561	885562	AACCCT	1.71	DZ:1.99	1.99
26	10986764	10986765	AACCCT	1.61	DZ:1.99	1.99
26	11923514	11923515	AACCCT	1.64	DZ:1.99	1.99
26	12058440	12058441	AACCCT	1.6	DZ:1.99	1.99
26	12264	12265	AACCCT	1.63	DZ:1.99	1.99
26	1666133	1666134	AACCCT	1.72	DZ:1.99	1.99
26	2018397	2018398	AACCCT	1.7	DZ:1.99	1.99
26	2162127	2162128	AACCCT	1.67	DZ:1.99	1.99
26	309364	309365	AACCCT	1.78	DZ:1.99	1.99
26	32741452	32741453	AACCCT	1.62	DZ:1.99	1.99
26	3477846	3477847	AACCCT	1.64	DZ:1.99	1.99
26	38326723	38326724	AACCCT	1.61	DZ:1.99	1.99
26	7387820	7387821	AACCCT	1.58	DZ:1.99	1.99
27	108752	111511	AACCCT	1.79	DZ:17.91	8.13,10.80,5.08,5.29,5.70,5.77,6.84,4.94,12.69,11.85,17.91
27	138973	139214	AACCCT	1.6	DZ:5.97	5.15,5.97
27	139787	141096	AACCCT	2.13	DZ:11.94	5.20,4.94,11.94
27	15411230	15411231	AACCCT	1.72	DZ:1.99	1.99
27	24612581	24612582	AACCCT	1.75	DZ:1.99	1.99
27	25792887	25792888	AACCCT	1.68	DZ:1.99	1.99
27	43287628	43287629	AACCCT	1.63	DZ:1.99	1.99
27	43942885	43942886	AACCCT	1.72	DZ:1.99	1.99
27	8434986	8434987	AACCCT	1.74	DZ:1.99	1.99
28	11435090	11435091	AACCCT	1.73	DZ:1.99	1.99
28	15360802	15360803	AACCCT	1.75	DZ:1.99	1.99
28	19949719	19949720	AACCCT	1.71	DZ:1.99	1.99
28	28593907	28593908	AACCCT	1.7	DZ:1.99	1.99
28	7919395	7919396	AACCCT	1.58	DZ:1.99	1.99
28	9620506	9620507	AACCCT	1.63	DZ:1.99	1.99
29	122549	123894	AACCCT	1.7	DZ:7.96	5.40,6.02,5.98,5.29,5.70,7.96
29	124533	126877	AACCCT	1.39	DZ:23.88	21.89,10.39,5.40,8.22,5.08,5.92,12.69,23.88
29	13578184	13578185	AACCCT	1.64	DZ:1.99	1.99
29	20966551	20966552	AACCCT	1.69	DZ:1.99	1.99
29	2335521	2335522	AACCCT	1.61	DZ:1.99	1.99
29	39377803	39377804	AACCCT	1.6	DZ:1.99	1.99
29	39529794	39529795	AACCCT	1.57	DZ:1.99	1.99
29	42346080	42346081	AACCCT	1.51	DZ:1.99	1.99
29	4254641	4254642	AACCCT	3.48	DZ:3.98	3.98
29	8226816	8226817	AACCCT	1.63	DZ:1.99	1.99
29	9608486	9608487	AACCCT	1.71	DZ:1.99	1.99
2	135723	136147	AACCCT	2.41	DZ:5.97	5.97
2	136680	137888	AACCCT	2.4	DZ:15.92	5.40,7.47,5.98,5.70,7.48,15.92
2	138515	138808	AACCCT	1.83	DZ:11.94	5.77,11.94
2	143751	148891	AACCCT	2.62	DZ:47.77	17.76,5.40,7.19,6.70,5.88,11.18,10.30,5.98,26.44,5.54,5.70,17.77,17.30,13.68,4.94,12.69,22.43,47.77
2	165182	165183	AACCCT	1.64	DZ:1.99	1.99
2	195152	197624	AACCCT	2.3	DZ:11.94	5.92,5.20,8.13,8.22,7.43,7.47,7.48,11.94
2	207670	207671	AACCCT	1.65	DZ:1.99	1.99
2	21160460	21160461	AACCCT	1.61	DZ:1.99	1.99
2	24008975	24008976	AACCCT	1.71	DZ:1.99	1.99
2	2407994	2407995	AACCCT	1.74	DZ:1.99	1.99
2	2409213	2409214	AACCCT	1.64	DZ:1.99	1.99
2	33719471	33725069	AACCCT	2.06	DZ:43.79	10.95,3.86,15.59,21.61,6.02,7.43,10.15,5.29,11.29,28.52,17.77,5.77,20.52,25.38,7.48,5.92,43.79
2	33786401	33789290	AACCCT	1.67	DZ:9.95	6.02,6.70,5.88,5.77,9.95
2	46467662	46467663	AACCCT	1.73	DZ:1.99	1.99
2	48025337	48025338	AACCCT	2.79	DZ:3.98	3.98
2	48731384	48731385	AACCCT	1.66	DZ:1.99	1.99
2	50121159	50121160	AACCCT	1.66	DZ:1.99	1.99
2	56680988	56681460	AACCCT	2.22	DZ:9.95	9.95
2	56994702	56994786	AACCCT	1.24	DZ:3.98	5.08,3.98
2	63515923	63515924	AACCCT	1.75	DZ:1.99	1.99
2	65636895	65636896	AACCCT	1.63	DZ:1.99	1.99
2	72389454	72389455	AACCCT	3.34	DZ:3.98	3.98
2	72644183	72644184	AACCCT	2.81	DZ:3.98	3.98
2	80332733	80332734	AACCCT	1.63	DZ:1.99	1.99
2	82276079	82276080	AACCCT	1.66	DZ:1.99	1.99
2	86964	86965	AACCCT	1.65	DZ:1.99	1.99
2	9243808	9243809	AACCCT	2.86	DZ:5.97	5.97
30	165215	165462	AACCCT	2.46	DZ:3.98	3.98
30	19008197	19008198	AACCCT	1.68	DZ:1.99	1.99
30	19854047	19854048	AACCCT	1.69	DZ:1.99	1.99
30	23425966	23425967	AACCCT	1.61	DZ:1.99	1.99
30	29963787	29963788	AACCCT	1.77	DZ:1.99	1.99
30	38198	38199	AACCCT	1.58	DZ:1.99	1.99
30	38648796	38648797	AACCCT	2.91	DZ:3.98	3.98
30	5014025	5014026	AACCCT	1.75	DZ:1.99	1.99
31	12835202	12835203	AACCCT	2.89	DZ:3.98	3.98
31	15969408	15969409	AACCCT	1.64	DZ:1.99	1.99
31	23110063	23110064	AACCCT	1.56	DZ:1.99	1.99
31	2737974	2737975	AACCCT	1.62	DZ:1.99	1.99
31	34149051	34149052	AACCCT	3.07	DZ:3.98	3.98
31	36315458	36315459	AACCCT	3.2	DZ:3.98	3.98
31	39259249	39259250	AACCCT	1.71	DZ:1.99	1.99
31	39873470	39873471	AACCCT	1.67	DZ:1.99	1.99
31	410159	410160	AACCCT	1.72	DZ:1.99	1.99
31	7660157	7660158	AACCCT	1.68	DZ:1.99	1.99
31	8378970	8378971	AACCCT	1.75	DZ:1.99	1.99
31	9411474	9411475	AACCCT	1.67	DZ:1.99	1.99
32	1023356	1023687	AACCCT	1.24	DZ:13.93	5.70,12.69,13.93
32	1024403	1025342	AACCCT	2.1	DZ:15.92	6.70,15.92
32	1026527	1026871	AACCCT	1.08	DZ:3.98	5.92,3.98
32	11283723	11283724	AACCCT	2.64	DZ:3.98	3.98
32	12859467	12859468	AACCCT	2.27	DZ:5.97	5.97
32	14422008	14422009	AACCCT	1.65	DZ:1.99	1.99
32	15949710	15949711	AACCCT	1.61	DZ:1.99	1.99
32	2662667	2662668	AACCCT	1.67	DZ:1.99	1.99
32	26792913	26792914	AACCCT	1.69	DZ:1.99	1.99
32	770905	770906	AACCCT	2.54	DZ:3.98	3.98
32	882902	884956	AACCCT	1.11	DZ:9.95	5.29,5.77,9.87,9.95
32	886154	886447	AACCCT	1	DZ:3.98	5.29,3.98
32	927607	927608	AACCCT	1.72	DZ:1.99	1.99
33	10938719	10938720	AACCCT	1.69	DZ:1.99	1.99
33	12818460	12818531	AACCCT	1.12	DZ:3.98	5.20,3.98
33	17123919	17123920	AACCCT	2.72	DZ:5.97	5.97
33	17570889	17570890	AACCCT	3.53	DZ:3.98	3.98
33	17694627	17694628	AACCCT	1.73	DZ:1.99	1.99
33	19735196	19735197	AACCCT	1.66	DZ:1.99	1.99
33	199243	199244	AACCCT	1.7	DZ:1.99	1.99
33	23886494	23886495	AACCCT	1.6	DZ:1.99	1.99
33	25280795	25280796	AACCCT	1.73	DZ:1.99	1.99
33	32016737	32016739	AACCCT	2.49	DZ:3.98	3.98
33	32088055	32088357	AACCCT	1.3	DZ:7.96	6.84,4.94,7.96
33	5149628	5149629	AACCCT	1.65	DZ:1.99	1.99
33	9092811	9092812	AACCCT	3.02	DZ:3.98	3.98
34	10461921	10461922	AACCCT	1.67	DZ:1.99	1.99
34	12299807	12299808	AACCCT	1.73	DZ:1.99	1.99
34	12614445	12614482	AACCCT	1.95	DZ:7.96	5.08,7.96
34	12645944	12646065	AACCCT	2.84	DZ:3.98	3.98
34	184841	184842	AACCCT	1.76	DZ:1.99	1.99
34	19167782	19167783	AACCCT	1.68	DZ:1.99	1.99
34	22298402	22298403	AACCCT	1.6	DZ:1.99	1.99
34	231850	231851	AACCCT	1.68	DZ:1.99	1.99
34	24523885	24523886	AACCCT	3.1	DZ:3.98	3.98
34	29992640	29992641	AACCCT	1.69	DZ:1.99	1.99
34	35293548	35293549	AACCCT	2.94	DZ:3.98	3.98
34	36399170	36399171	AACCCT	1.77	DZ:1.99	1.99
34	39300722	39300723	AACCCT	1.75	DZ:1.99	1.99
34	41169069	41169070	AACCCT	1.57	DZ:1.99	1.99
35	1074987	1074988	AACCCT	2.23	DZ:3.98	3.98
35	1170185	1170186	AACCCT	1.73	DZ:1.99	1.99
35	1298089	1298644	AACCCT	2.09	DZ:29.86	5.47,6.41,5.20,8.13,7.19,11.18,7.47,15.23,5.29,12.69,22.43,5.92,29.86
35	14166222	14166223	AACCCT	2.17	DZ:3.98	3.98
35	22231058	22231059	AACCCT	1.74	DZ:1.99	1.99
35	306286	306287	AACCCT	1.56	DZ:1.99	1.99
35	370998	370999	AACCCT	1.65	DZ:1.99	1.99
35	441926	441927	AACCCT	1.69	DZ:1.99	1.99
35	6495817	6495818	AACCCT	1.69	DZ:1.99	1.99
35	8247292	8247293	AACCCT	1.59	DZ:1.99	1.99
35	970962	971553	AACCCT	1.23	DZ:13.93	13.39,5.59,5.29,7.48,13.93
36	11491662	11491663	AACCCT	1.68	DZ:1.99	1.99
36	19374572	19374573	AACCCT	2.79	DZ:5.97	5.97
36	27067897	27067898	AACCCT	1.66	DZ:1.99	1.99
36	4835810	4835811	AACCCT	1.58	DZ:1.99	1.99
36	7124688	7124689	AACCCT	1.68	DZ:1.99	1.99
36	8061170	8061171	AACCCT	2.39	DZ:5.97	5.97
36	9303496	9303497	AACCCT	1.64	DZ:1.99	1.99
37	15178981	15178982	AACCCT	1.63	DZ:1.99	1.99
37	15973928	15973929	AACCCT	1.69	DZ:1.99	1.99
37	19177227	19177228	AACCCT	1.76	DZ:1.99	1.99
37	19681353	19681354	AACCCT	1.71	DZ:1.99	1.99
37	21579192	21579193	AACCCT	1.69	DZ:1.99	1.99
37	28195624	28195625	AACCCT	1.79	DZ:1.99	1.99
37	7178091	7178092	AACCCT	1.52	DZ:1.99	1.99
38	11470	11471	AACCCT	1.61	DZ:1.99	1.99
38	12321761	12321762	AACCCT	1.78	DZ:1.99	1.99
38	13360957	13360958	AACCCT	1.55	DZ:1.99	1.99
38	1533743	1533744	AACCCT	1.62	DZ:1.99	1.99
38	20305695	20305696	AACCCT	2.91	DZ:3.98	3.98
38	23110647	23110648	AACCCT	1.72	DZ:1.99	1.99
38	289912	291314	AACCCT	1.37	DZ:13.93	5.29,4.94,12.69,13.93
38	349217	351270	AACCCT	2.03	DZ:21.89	5.47,5.59,5.08,5.54,11.29,5.70,5.77,12.69,21.89
38	382893	384032	AACCCT	2.47	DZ:11.94	5.64,6.84,5.92,11.94
38	385415	385416	AACCCT	1.68	DZ:1.99	1.99
38	567244	569350	AACCCT	1.87	DZ:17.91	6.02,5.29,5.92,6.84,12.69,5.92,17.91
38	571167	571168	AACCCT	1.73	DZ:1.99	1.99
3	142654	142655	AACCCT	1.67	DZ:1.99	1.99
3	18881860	18881861	AACCCT	1.55	DZ:1.99	1.99
3	23502264	23502265	AACCCT	1.71	DZ:1.99	1.99
3	2725744	2725745	AACCCT	2.13	DZ:3.98	3.98
3	31864808	31864809	AACCCT	1.71	DZ:1.99	1.99
3	34632669	34632670	AACCCT	2.64	DZ:3.98	3.98
3	34829	35641	AACCCT	2.41	DZ:55.73	10.95,17.76,8.13,6.02,6.70,5.88,5.59,20.31,16.62,11.29,34.22,5.92,27.36,9.87,12.69,7.48,17.77,55.73
3	35710993	35710994	AACCCT	1.78	DZ:1.99	1.99
3	41063392	41063393	AACCCT	1.57	DZ:1.99	1.99
3	43534182	43534183	AACCCT	1.69	DZ:1.99	1.99
3	44692655	44692656	AACCCT	2.56	DZ:3.98	3.98
3	4819435	4819436	AACCCT	1.69	DZ:1.99	1.99
3	4920937	4920938	AACCCT	1.78	DZ:1.99	1.99
3	50336839	50336840	AACCCT	1.67	DZ:1.99	1.99
3	53804822	53804823	AACCCT	1.65	DZ:1.99	1.99
3	62616730	62616731	AACCCT	1.6	DZ:1.99	1.99
3	72221683	72221684	AACCCT	2.21	DZ:3.98	3.98
3	75318397	75318398	AACCCT	1.71	DZ:1.99	1.99
3	8216	8217	AACCCT	1.58	DZ:1.99	1.99
3	84525080	84525081	AACCCT	1.71	DZ:1.99	1.99
3	91689001	91689002	AACCCT	2.58	DZ:3.98	3.98
4	16790409	16790410	AACCCT	1.7	DZ:1.99	1.99
4	170615	171014	AACCCT	3.05	DZ:3.98	3.98
4	172334	172624	AACCCT	3.2	DZ:9.95	9.95
4	176459	176460	AACCCT	1.6	DZ:1.99	1.99
4	21286437	21286438	AACCCT	1.68	DZ:1.99	1.99
4	222236	222261	AACCCT	2.53	DZ:3.98	3.98
4	23761131	23761132	AACCCT	1.59	DZ:1.99	1.99
4	26143415	26143416	AACCCT	1.65	DZ:1.99	1.99
4	297235	301230	AACCCT	1.64	DZ:29.86	25.99,8.13,10.80,6.02,7.47,5.98,5.29,5.64,11.41,11.53,6.84,12.69,7.48,29.86
4	301836	302107	AACCCT	2.07	DZ:7.96	4.94,7.96
4	302675	305751	AACCCT	2.31	DZ:25.88	5.92,6.41,8.13,6.02,7.49,5.59,5.29,5.92,5.77,6.84,12.69,7.48,25.88
4	313110	313111	AACCCT	2.68	DZ:3.98	3.98
4	31510956	31510957	AACCCT	1.74	DZ:1.99	1.99
4	32512252	32512253	AACCCT	3.54	DZ:5.97	5.97
4	40882436	40882437	AACCCT	1.65	DZ:1.99	1.99
4	42500424	42500425	AACCCT	1.76	DZ:1.99	1.99
4	50438403	50438404	AACCCT	1.63	DZ:1.99	1.99
4	56586707	56586708	AACCCT	1.6	DZ:1.99	1.99
4	6363355	6363356	AACCCT	1.61	DZ:1.99	1.99
4	6455370	6455371	AACCCT	1.67	DZ:1.99	1.99
4	68476062	68476063	AACCCT	2.66	DZ:3.98	3.98
4	6907821	6907822	AACCCT	1.62	DZ:1.99	1.99
4	71200629	71200630	AACCCT	1.67	DZ:1.99	1.99
4	71850277	71850278	AACCCT	1.64	DZ:1.99	1.99
4	78111534	78111535	AACCCT	1.68	DZ:1.99	1.99
4	79762001	79762002	AACCCT	1.73	DZ:1.99	1.99
4	82948749	82948750	AACCCT	1.55	DZ:1.99	1.99
5	124804	125014	AACCCT	2.3	DZ:11.94	5.88,11.94
5	15797620	15797621	AACCCT	1.66	DZ:1.99	1.99
5	20486736	20486737	AACCCT	1.68	DZ:1.99	1.99
5	23002845	23002846	AACCCT	1.65	DZ:1.99	1.99
5	27704488	27704489	AACCCT	1.7	DZ:1.99	1.99
5	30162870	30163262	AACCCT	2.28	DZ:19.90	5.47,5.92,19.90
5	32878887	32878888	AACCCT	2.81	DZ:3.98	3.98
5	35270116	35270117	AACCCT	1.61	DZ:1.99	1.99
5	36023938	36023939	AACCCT	2.83	DZ:3.98	3.98
5	36597174	36597175	AACCCT	1.68	DZ:1.99	1.99
5	49697830	49697831	AACCCT	1.76	DZ:1.99	1.99
5	53910710	53910711	AACCCT	1.66	DZ:1.99	1.99
5	56572773	56572987	AACCCT	3.28	DZ:3.98	3.98
5	57201492	57201493	AACCCT	1.66	DZ:1.99	1.99
5	58039828	58039829	AACCCT	1.64	DZ:1.99	1.99
5	65010880	65010881	AACCCT	1.73	DZ:1.99	1.99
5	65739147	65739148	AACCCT	1.52	DZ:1.99	1.99
5	6588293	6588294	AACCCT	1.73	DZ:1.99	1.99
5	67096209	67096210	AACCCT	1.73	DZ:1.99	1.99
5	84919924	84919925	AACCCT	1.74	DZ:1.99	1.99
5	86770216	86770217	AACCCT	1.61	DZ:1.99	1.99
5	9594237	9594238	AACCCT	1.59	DZ:1.99	1.99
6	10397	10398	AACCCT	1.67	DZ:1.99	1.99
6	10749920	10749921	AACCCT	1.57	DZ:1.99	1.99
6	10781273	10781274	AACCCT	1.73	DZ:1.99	1.99
6	109351	109352	AACCCT	1.65	DZ:1.99	1.99
6	14156598	14156599	AACCCT	1.81	DZ:1.99	1.99
6	14766129	14766130	AACCCT	1.7	DZ:1.99	1.99
6	16786876	16786877	AACCCT	1.54	DZ:1.99	1.99
6	182880	183150	AACCCT	1.24	DZ:11.94	5.88,12.69,11.94
6	20164145	20164146	AACCCT	1.67	DZ:1.99	1.99
6	20537	21434	AACCCT	1.85	DZ:47.77	10.95,5.92,8.13,16.21,5.98,10.58,11.85,34.59,6.84,12.69,22.43,47.77
6	26436488	26436489	AACCCT	1.67	DZ:1.99	1.99
6	32417744	32417745	AACCCT	1.68	DZ:1.99	1.99
6	36449608	36449609	AACCCT	1.71	DZ:1.99	1.99
6	36744616	36744617	AACCCT	1.68	DZ:1.99	1.99
6	48437629	48437630	AACCCT	1.67	DZ:1.99	1.99
6	54216336	54216337	AACCCT	2.58	DZ:3.98	3.98
6	63755766	63755767	AACCCT	1.62	DZ:1.99	1.99
6	64734986	64734987	AACCCT	2.96	DZ:3.98	3.98
6	71552357	71552358	AACCCT	2.62	DZ:3.98	3.98
6	72273945	72273946	AACCCT	1.64	DZ:1.99	1.99
6	72284768	72284769	AACCCT	1.69	DZ:1.99	1.99
6	7275016	7275017	AACCCT	2.84	DZ:3.98	3.98
6	77696448	77696449	AACCCT	1.64	DZ:1.99	1.99
7	22598220	22598221	AACCCT	1.71	DZ:1.99	1.99
7	276036	278174	AACCCT	1.19	DZ:13.93	5.92,5.59,5.08,15.87,5.77,6.84,5.92,13.93
7	30649659	30649660	AACCCT	1.77	DZ:1.99	1.99
7	33959426	33959427	AACCCT	1.64	DZ:1.99	1.99
7	376844	376845	AACCCT	3.02	DZ:3.98	3.98
7	38383637	38383638	AACCCT	1.73	DZ:1.99	1.99
7	40333369	40333370	AACCCT	1.69	DZ:1.99	1.99
7	42119978	42119979	AACCCT	2.62	DZ:3.98	3.98
7	50975439	50975440	AACCCT	1.68	DZ:1.99	1.99
7	59581129	59581130	AACCCT	1.74	DZ:1.99	1.99
7	64191347	64191348	AACCCT	1.65	DZ:1.99	1.99
7	69881142	69881143	AACCCT	2.46	DZ:3.98	3.98
7	73436101	73436102	AACCCT	1.64	DZ:1.99	1.99
7	7705961	7705962	AACCCT	1.67	DZ:1.99	1.99
7	80656099	80656100	AACCCT	1.67	DZ:1.99	1.99
8	10532346	10532347	AACCCT	1.61	DZ:1.99	1.99
8	11672383	11672384	AACCCT	1.61	DZ:1.99	1.99
8	1392407	1392408	AACCCT	1.7	DZ:1.99	1.99
8	18964083	18964084	AACCCT	1.7	DZ:1.99	1.99
8	20577775	20577776	AACCCT	1.79	DZ:1.99	1.99
8	2228259	2232169	AACCCT	3.18	DZ:41.80	3.86,10.39,16.21,6.70,11.18,15.23,10.58,5.64,5.92,20.52,4.94,12.69,7.48,5.92,41.80
8	35993493	35993494	AACCCT	1.67	DZ:1.99	1.99
8	40417178	40417179	AACCCT	1.6	DZ:1.99	1.99
8	4270091	4270092	AACCCT	1.69	DZ:1.99	1.99
8	42919538	42919539	AACCCT	1.62	DZ:1.99	1.99
8	43182	44413	AACCCT	1.91	DZ:7.96	5.20,5.40,6.02,5.70,5.92,7.96
8	45588345	45588467	AACCCT	3.13	DZ:3.98	3.98
8	46698006	46698007	AACCCT	1.69	DZ:1.99	1.99
8	50244211	50244212	AACCCT	1.75	DZ:1.99	1.99
8	54502644	54502645	AACCCT	1.63	DZ:1.99	1.99
8	61688451	61688452	AACCCT	1.67	DZ:1.99	1.99
8	6275546	6275547	AACCCT	1.63	DZ:1.99	1.99
8	71829315	71829316	AACCCT	1.61	DZ:1.99	1.99
8	8557469	8557470	AACCCT	1.58	DZ:1.99	1.99
9	10068907	10068908	AACCCT	1.66	DZ:1.99	1.99
9	10145959	10145960	AACCCT	1.7	DZ:1.99	1.99
9	172854	173108	AACCCT	1.77	DZ:7.96	5.59,7.96
9	230458	231690	AACCCT	2.44	DZ:13.93	7.19,5.29,13.93
9	27803192	27803193	AACCCT	1.78	DZ:1.99	1.99
9	29829701	29829702	AACCCT	1.67	DZ:1.99	1.99
9	30305516	30305517	AACCCT	2.89	DZ:5.97	5.97
9	34074878	34074879	AACCCT	1.62	DZ:1.99	1.99
9	41421476	41421477	AACCCT	2.7	DZ:3.98	3.98
9	47743780	47744067	AACCCT	1.54	DZ:11.94	8.13,7.49,11.94
9	47747308	47748519	AACCCT	1.77	DZ:15.92	6.41,7.19,6.70,5.08,4.94,12.69,15.92
9	47749129	47750138	AACCCT	2.6	DZ:13.93	5.47,6.70,5.98,5.08,5.92,13.93
9	47750919	47751864	AACCCT	1.27	DZ:9.95	8.13,6.70,5.92,7.48,9.95
9	47752370	47752685	AACCCT	2.92	DZ:5.97	5.97
9	50155032	50155033	AACCCT	2.96	DZ:3.98	3.98
9	52599050	52599051	AACCCT	1.62	DZ:1.99	1.99
9	53399286	53399287	AACCCT	1.55	DZ:1.99	1.99
9	54531658	54531659	AACCCT	2.36	DZ:3.98	3.98
9	60065056	60065057	AACCCT	1.68	DZ:1.99	1.99
X	10680919	10680920	AACCCT	1.68	DZ:1.99	1.99
X	107713809	107713810	AACCCT	1.74	DZ:1.99	1.99
X	124308521	124308522	AACCCT	2.66	DZ:3.98	3.98
X	18146460	18146461	AACCCT	1.76	DZ:1.99	1.99
X	21105131	21105132	AACCCT	2.91	DZ:7.96	7.96
X	2130147	2130148	AACCCT	1.59	DZ:1.99	1.99
X	2401606	2401607	AACCCT	1.77	DZ:1.99	1.99
X	26574264	26574265	AACCCT	2.88	DZ:3.98	3.98
X	29748266	29748267	AACCCT	1.71	DZ:1.99	1.99
X	3369605	3369606	AACCCT	1.71	DZ:1.99	1.99
X	36192918	36192919	AACCCT	1.61	DZ:1.99	1.99
X	3689638	3689639	AACCCT	2.95	DZ:3.98	3.98
X	38114960	38114961	AACCCT	3.27	DZ:3.98	3.98
X	40974521	40974522	AACCCT	1.66	DZ:1.99	1.99
X	52017107	52017108	AACCCT	1.51	DZ:1.99	1.99
X	52980584	52980585	AACCCT	1.67	DZ:1.99	1.99
X	59781858	59781859	AACCCT	3.14	DZ:5.97	5.97
X	67033209	67033210	AACCCT	1.71	DZ:1.99	1.99
X	6740384	6740385	AACCCT	1.65	DZ:1.99	1.99
X	73014967	73014968	AACCCT	2.81	DZ:3.98	3.98
X	80681128	80681129	AACCCT	1.69	DZ:1.99	1.99
X	98524972	98524973	AACCCT	1.67	DZ:1.99	1.99
19	257601	257602	AACCCTTACCCT	1.76	DZ:1.99	1.99
X	41457377	41457378	AACCGC	1.69	DZ:1.99	1.99
31	35563092	35563093	AACCTGCAGCGGAAGTTG	1.65	DZ:1.99	1.99
33	2344117	2344118	AACGACAGGGACGGAC	1.74	DZ:1.99	1.99
35	9631056	9631382	AACGAGCACCTTGCAAG	2.74	DZ:3.98	3.98
6	42180486	42180487	AACGGCTACCTGAGGAG	1.81	DZ:1.99	1.99
37	30028287	30028288	AACGGGCGGAAGTTC	1.66	DZ:1.99	1.99
13	11337982	11337983	AACTTAG	1.74	DZ:1.99	1.99
11	26092585	26092586	AAG	1.59	DZ:1.99	1.99
13	2337608	2337609	AAG	1.71	DZ:1.99	1.99
16	35536632	35536633	AAG	1.55	DZ:1.99	1.99
17	1321937	1322086	AAG	2.66	DZ:3.98	3.98
1	97072217	97072218	AAG	1.73	DZ:1.99	1.99
20	51388108	51388109	AAG	1.61	DZ:1.99	1.99
23	10183573	10183574	AAG	1.66	DZ:1.99	1.99
27	19030860	19030861	AAG	1.74	DZ:1.99	1.99
28	2988135	2988136	AAG	1.79	DZ:1.99	1.99
2	8127929	8127930	AAG	1.57	DZ:1.99	1.99
2	81847818	81847819	AAG	1.57	DZ:1.99	1.99
37	4567074	4567075	AAG	1.74	DZ:1.99	1.99
3	86427615	86427616	AAG	1.73	DZ:1.99	1.99
5	89460616	89460733	AAG	2.36	DZ:11.94	5.54,11.94
6	19919206	19919207	AAG	1.69	DZ:1.99	1.99
X	99611429	99611430	AAG	1.58	DZ:1.99	1.99
30	31001187	31001228	AAGAAGGAG	1.13	DZ:5.97	5.92,5.97
34	37169008	37169186	AAGAAGGG	1.34	DZ:3.98	5.08,3.98
17	19466717	19466718	AAGAG	1.74	DZ:1.99	1.99
21	14321508	14321509	AAGAGAAGGAG	1.73	DZ:1.99	1.99
10	39098718	39098719	AAGAGGGAAGGG	1.66	DZ:1.99	1.99
21	4026790	4026791	AAGATGGAGGCCCGGCGGC	1.65	DZ:1.99	1.99
31	19268012	19268013	AAGCTGTG	2.41	DZ:3.98	3.98
10	58025970	58025971	AAGG	1.63	DZ:1.99	1.99
10	61928108	61928113	AAGG	2.62	DZ:3.98	3.98
16	17942204	17942209	AAGG	2.54	DZ:3.98	3.98
19	32642229	32642230	AAGG	1.66	DZ:1.99	1.99
1	121465554	121466113	AAGG	1.81	DZ:31.85	25.64,5.20,8.13,10.49,7.49,8.22,16.77,10.30,7.47,5.98,15.23,5.54,11.85,6.84,9.87,7.48,31.85
23	13975511	13975512	AAGG	1.65	DZ:1.99	1.99
23	44127723	44127724	AAGG	1.55	DZ:1.99	1.99
28	40013117	40013118	AAGG	1.69	DZ:1.99	1.99
2	11608185	11608186	AAGG	1.62	DZ:1.99	1.99
2	69365540	69365541	AAGG	1.66	DZ:1.99	1.99
36	28736638	28736639	AAGG	1.58	DZ:1.99	1.99
38	13251602	13251603	AAGG	1.65	DZ:1.99	1.99
5	19800724	19800725	AAGG	1.7	DZ:1.99	1.99
7	4194624	4194625	AAGG	1.75	DZ:1.99	1.99
8	61242826	61242827	AAGG	1.66	DZ:1.99	1.99
X	112801995	112801996	AAGG	1.76	DZ:1.99	1.99
2	56452906	56452907	AAGGACCACGGAC	1.67	DZ:1.99	1.99
4	59635552	59635553	AAGGACGGGGAGAGAG	1.6	DZ:1.99	1.99
X	74634462	74634463	AAGGAGAAGGTGAAGGTG	1.58	DZ:1.99	1.99
15	44028916	44028917	AAGGG	1.7	DZ:1.99	1.99
30	33451813	33451814	AAGGG	1.61	DZ:1.99	1.99
5	89166532	89166533	AAGGG	1.58	DZ:1.99	1.99
5	81405218	81405885	AAGGGAGG	2.06	DZ:15.92	7.73,5.20,10.49,7.47,5.08,9.87,15.92
12	72654564	72654565	AAGGTGGGGACCAGGAGGAG	1.66	DZ:1.99	1.99
18	4071439	4071440	AATG	1.81	DZ:1.99	1.99
16	49464606	49464607	AC	1.63	DZ:1.99	1.99
1	15822309	15822310	AC	1.73	DZ:1.99	1.99
1	23302091	23302092	AC	1.67	DZ:1.99	1.99
21	7515238	7515239	AC	1.77	DZ:1.99	1.99
24	19425788	19425789	AC	1.67	DZ:1.99	1.99
25	30121755	30121756	AC	1.66	DZ:1.99	1.99
33	28633541	28633542	AC	1.66	DZ:1.99	1.99
34	20909096	20909097	AC	1.68	DZ:1.99	1.99
8	15259024	15259025	AC	1.61	DZ:1.99	1.99
8	39496502	39496503	AC	1.63	DZ:1.99	1.99
X	15469296	15469297	AC	1.7	DZ:1.99	1.99
X	77949637	77949638	AC	1.67	DZ:1.99	1.99
18	2756456	2756457	ACACAGGGGAGTGCAGGC	1.75	DZ:1.99	1.99
16	43611660	43611661	ACACGTACGTACACGTGCGT	1.81	DZ:1.99	1.99
17	4209003	4209004	ACACGTACGTACACGTGCGT	1.62	DZ:1.99	1.99
19	2712014	2712015	ACACGTACGTACACGTGCGT	1.69	DZ:1.99	1.99
25	50111756	50111757	ACACGTACGTACACGTGCGT	1.78	DZ:1.99	1.99
2	9663750	9663751	ACACGTACGTACACGTGCGT	1.66	DZ:1.99	1.99
3	37424333	37424334	ACACGTACGTACACGTGCGT	1.63	DZ:1.99	1.99
8	10806437	10806438	ACACGTACGTACACGTGCGT	1.63	DZ:1.99	1.99
10	63538418	63538419	ACAGAGAGAGAG	1.64	DZ:1.99	1.99
26	20986981	20986982	ACAGGAGAGTGCAGGCCC	1.67	DZ:1.99	1.99
34	8837668	8837669	ACAGGGAGAGGGAGAG	1.71	DZ:1.99	1.99
6	9658691	9658692	ACAGGGGAGTGCAGGCCC	1.62	DZ:1.99	1.99
18	2756344	2756345	ACAGGGGAGTGCAGGCGC	1.6	DZ:1.99	1.99
13	40484983	40484984	ACAGGGGCAGGTGAGC	1.68	DZ:1.99	1.99
2	79224025	79224026	ACAGGTGAGAGAGCCCGGG	1.67	DZ:1.99	1.99
4	36483061	36483062	ACATACTAGGACGGGTGC	1.78	DZ:1.99	1.99
1	43453174	43453175	ACATAGGCAGAGGGAG	3.28	DZ:3.98	3.98
23	1519341	1519342	ACATAGGCAGAGGGAG	2.94	DZ:3.98	3.98
26	13378264	13378265	ACATAGGCAGAGGGAG	1.69	DZ:1.99	1.99
4	72972559	72972560	ACATAGGCAGAGGGAG	1.64	DZ:1.99	1.99
29	30286639	30286640	ACATCTCCCCCAGG	1.72	DZ:1.99	1.99
29	28513005	28513006	ACATGGAGGACCTGCTC	1.75	DZ:1.99	1.99
26	9042768	9042769	ACATGGAGGTCCTGCTC	1.59	DZ:1.99	1.99
22	55821769	55821770	ACC	1.61	DZ:1.99	1.99
32	12701109	12701110	ACC	1.6	DZ:1.99	1.99
7	79401501	79401502	ACC	3.33	DZ:3.98	3.98
5	54483864	54483865	ACCAGGAGGAGGAGGTGGGG	1.71	DZ:1.99	1.99
5	4696404	4696405	ACCAGGAGGGGCCAGGAGGG	1.59	DZ:1.99	1.99
19	18304774	18304775	ACCCAGCCTCCTCCCCAGG	1.61	DZ:1.99	1.99
16	1865666	1865667	ACCCATCCATCCATCCATCC	1.58	DZ:1.99	1.99
16	60015700	60015701	ACCCATCCATCCATCCATCC	1.67	DZ:1.99	1.99
3	70027994	70027995	ACCCCCCCCCCCCCC	1.78	DZ:1.99	1.99
10	6035539	6035540	ACCCCCCCCCCCCCCC	1.69	DZ:1.99	1.99
20	13987728	13987729	ACCCCCCCCCCCCCCC	1.63	DZ:1.99	1.99
23	5837920	5837921	ACCCCCCCCCCCCCCC	1.75	DZ:1.99	1.99
28	12046517	12046518	ACCCCCCCCCCCCCCC	1.74	DZ:1.99	1.99
6	72721474	72721475	ACCCCCCCCCCCCCCC	1.67	DZ:1.99	1.99
X	56871396	56871397	ACCCCCCCCCCCCCCC	1.57	DZ:1.99	1.99
X	98857268	98857269	ACCCCCCCCCCCCCCC	1.65	DZ:1.99	1.99
10	64794351	64794352	ACCCCCCCCCCCCCCCC	1.6	DZ:1.99	1.99
20	30711025	30711026	ACCCCCCCCCCCCCCCC	1.77	DZ:1.99	1.99
13	12081761	12081762	ACCCCCCCCCCCCCCCCC	1.66	DZ:1.99	1.99
16	51948117	51948118	ACCCCCCCCCCCCCCCCC	1.69	DZ:1.99	1.99
32	18113824	18113825	ACCCCCCCCCCCCCCCCC	1.52	DZ:1.99	1.99
1	23928829	23928830	ACCCCCCCCCCCCCCCCCC	1.64	DZ:1.99	1.99
6	41800747	41800748	ACCCCCCCCCCCCCCCCCC	1.7	DZ:1.99	1.99
11	11182837	11182838	ACCCCCCCCCCCCCCCCCCC	1.74	DZ:1.99	1.99
12	46617757	46617758	ACCCCCCCCCCCCCCCCCCC	1.67	DZ:1.99	1.99
18	246564	246565	ACCCCCCCCCCCCCCCCCCC	1.59	DZ:1.99	1.99
18	8365208	8365209	ACCCCCCCCCCCCCCCCCCC	1.61	DZ:1.99	1.99
23	6747748	6747749	ACCCCCCCCCCCCCCCCCCC	1.62	DZ:1.99	1.99
25	22677837	22677838	ACCCCCCCCCCCCCCCCCCC	1.66	DZ:1.99	1.99
2	65472813	65472814	ACCCCCCCCCCCCCCCCCCC	1.7	DZ:1.99	1.99
32	16989808	16989809	ACCCCCCCCCCCCCCCCCCC	1.51	DZ:1.99	1.99
3	199290	199291	ACCCCGAGGGCCTCC	1.61	DZ:1.99	1.99
23	18557093	18557094	ACCCCGCCCTGC	1.67	DZ:1.99	1.99
17	7936545	7936546	ACCCCGCTCCCCCAGC	1.68	DZ:1.99	1.99
29	42515370	42515371	ACCCTG	1.59	DZ:1.99	1.99
2	172687	172688	ACCCTG	1.63	DZ:1.99	1.99
34	19467231	19467232	ACCTCCTGGCTCCTCCTCCC	1.6	DZ:1.99	1.99
2	56217973	56217974	ACCTCTCCTCC	1.73	DZ:1.99	1.99
8	57142010	57142011	ACCTCTCCTCC	1.74	DZ:1.99	1.99
29	42209173	42209374	ACCTGCCCTCACCTGGCCCC	1.08	DZ:3.98	5.40,3.98
22	49211122	49211123	ACGGAGGGGG	1.79	DZ:1.99	1.99
9	26891534	26891535	ACGGAGGGGGACGGCGGGGG	1.72	DZ:1.99	1.99
5	87089673	87089674	ACGGGCGGGCTCCC	1.64	DZ:1.99	1.99
38	22202232	22202233	ACTCAGC	1.7	DZ:1.99	1.99
5	864061	864062	ACTCCCCGGCCTCC	1.6	DZ:1.99	1.99
11	10492288	10492289	AG	1.67	DZ:1.99	1.99
24	8834859	8834860	AG	1.61	DZ:1.99	1.99
4	20618880	20618881	AG	1.7	DZ:1.99	1.99
X	115854713	115854714	AG	1.63	DZ:1.99	1.99
15	3661352	3661353	AGAGG	1.72	DZ:1.99	1.99
33	2868627	2868628	AGAGG	1.71	DZ:1.99	1.99
29	28922656	28922657	AGAGGAGGGCAGAGGAGGGG	1.74	DZ:1.99	1.99
28	8927259	8927260	AGAT	2.17	DZ:3.98	3.98
34	12046513	12046514	AGCAGCAGGGGCCGAGGG	1.6	DZ:1.99	1.99
12	42329776	42329777	AGCTCCCG	1.73	DZ:1.99	1.99
27	44313526	44313527	AGG	1.57	DZ:1.99	1.99
28	40242607	40242608	AGG	1.69	DZ:1.99	1.99
6	58680932	58680933	AGG	1.63	DZ:1.99	1.99
7	64233930	64233931	AGG	1.65	DZ:1.99	1.99
3	60126561	60126562	AGGAGGCCGGGGCCGG	1.7	DZ:1.99	1.99
14	48874892	48874917	AGGG	2.29	DZ:3.98	3.98
1	121834054	121834055	AGGGATGGATGGATGG	1.73	DZ:1.99	1.99
15	6757528	6757529	AGGGG	1.64	DZ:1.99	1.99
7	21070951	21070952	AGGGGGCGGGGCCGCGG	1.65	DZ:1.99	1.99
16	461519	461520	ATCC	1.61	DZ:1.99	1.99
1	104243613	104243614	ATCC	1.63	DZ:1.99	1.99
1	54503467	54503468	ATCC	1.71	DZ:1.99	1.99
20	53157734	53157735	ATCC	1.69	DZ:1.99	1.99
24	46466237	46466238	ATCC	1.73	DZ:1.99	1.99
6	21475998	21475999	ATCC	1.71	DZ:1.99	1.99
10	36579992	36579993	CCCCCCCCCCCCCCCCCCCG	1.72	DZ:1.99	1.99
15	8264251	8264252	CCCCCCCCCCCCCCCCCCCG	1.73	DZ:1.99	1.99
2	59057016	59057017	CCCCCCCCCCCCCCCCCCCG	1.67	DZ:1.99	1.99
38	19448207	19448208	CCCCCCCCCCCCCCCCCCCG	1.68	DZ:1.99	1.99
6	39794244	39794245	CCCCCCCCCCCCCCCCCCCG	1.57	DZ:1.99	1.99
15	38991595	38991596	CCCCCCCCCCCCCCCCCCG	1.7	DZ:1.99	1.99
27	45537552	45537553	CCCCCCCCCCCCCCCCCCG	1.69	DZ:1.99	1.99
2	81809212	81809213	CCCCCCCCCCCCCCCCCG	1.66	DZ:1.99	1.99
5	65191224	65191225	CCCCCCCCCCCCCCCCCG	1.57	DZ:1.99	1.99
8	50143236	50143237	CCCCCCCCCCCCCCCCCG	1.69	DZ:1.99	1.99
2	84207157	84207158	CCCCCCCCCCCCCCCCG	1.72	DZ:1.99	1.99
7	21071271	21071272	CCCCCCCCCCCCCCCCG	1.73	DZ:1.99	1.99
23	32442725	32442726	CCCCCCCCCCCCCCCG	1.69	DZ:1.99	1.99
15	3315148	3315149	CCCCCCCCCCG	1.73	DZ:1.99	1.99
